# Supplementary material for: Sulfate depletion triggers overproduction of phospholipids and the release of outer membrane vesicles by Neisseria meningitidis
Source: Sci Rep. 2019 Mar 18;9:4716. doi: 10.1038/s41598-019-41233-x (PMC6423031; doi:10.1038/s41598-019-41233-x)
Supplement: Supplementary file 2 — Supplementary dataset proteomics [file 41598_2019_41233_MOESM2_ESM.xlsx]

## Sheet: dataset
								CYS t1	CYS t2	CYS t3	CYS t4	CYS t5	SO4 t1	SO4 t2	SO4 t3	SO4 t4	SO4 t5	CYS t1	CYS t2	CYS t3	CYS t4	CYS t5	SO4 t1	SO4 t2	SO4 t3	SO4 t4	SO4 t5
Accession	Description	Coverage	# Peptides	Biological Process	Cellular Component	Molecular Function	Psort	Average (n=3)										stdev (n=3)
E6MZM0	Major outer membrane protein P.IB OS=Neisseria meningitidis serogroup B / serotype 15 (strain H44/76) GN=porB PE=1 SV=1	84.8943	35	transport	membrane	transporter activity	OuterMembrane	0.999627	0.999824	1.00003	1.00025	1.00013	0.999692	0.999759	0.999751	0.999825	0.99995	0.000375086	0.000302629	0.000375825	8.76561e-05	8.33217e-05	0.000815737	0.000384036	0.000260185	0.000509007	0.000274525
E6MVE7	Chaperonin GroL OS=Neisseria meningitidis serogroup B / serotype 15 (strain H44/76) GN=groL PE=3 SV=1	71.875	36	metabolic process	cytoplasm	nucleotide binding;protein binding	Cytoplasmic	0.788447	0.963284	0.935096	0.971951	1.09851	0.953959	1.0535	1.11589	1.13368	1.02314	0.017703	0.0348944	0.0260174	0.020471	0.00905188	0.0960462	0.0820727	0.0460452	0.0463109	0.0405059
E6MUA8	Translation elongation factor G OS=Neisseria meningitidis serogroup B / serotype 15 (strain H44/76) GN=fusA PE=3 SV=1	77.8887	44	metabolic process	cytoplasm	catalytic activity;nucleotide binding;RNA binding	Cytoplasmic	0.991439	0.920961	0.836863	0.844965	0.885806	1.18353	1.43051	1.47636	1.36412	0.796854	0.059256	0.0232983	0.0383113	0.0349852	0.0284558	0.186505	0.0962542	0.0589004	0.107519	0.0772305
E6MUA1	DNA-directed RNA polymerase, beta subunit OS=Neisseria meningitidis serogroup B / serotype 15 (strain H44/76) GN=rpoB PE=3 SV=1	63.9368	82	metabolic process		catalytic activity;DNA binding	Cytoplasmic	0.949846	0.8677	0.792083	0.817218	0.877361	1.09035	1.37825	1.36133	1.3221	1.04617	0.0669559	0.0562468	0.0444785	0.019608	0.00432183	0.133913	0.0549725	0.00621326	0.0607604	0.0483794
E6MVQ9	Chaperone protein DnaK OS=Neisseria meningitidis serogroup B / serotype 15 (strain H44/76) GN=dnaK PE=3 SV=1	77.3525	47	cell organization and biogenesis;metabolic process		nucleotide binding;protein binding	Cytoplasmic	0.929411	1.06501	0.959623	1.02147	1.00777	1.10832	1.21385	1.27928	1.20657	0.664017	0.046858	0.0177471	0.0488616	0.04499	0.0311416	0.154395	0.0194594	0.0530603	0.0408129	0.0381428
E6MUA3	DNA-directed RNA polymerase, beta' subunit OS=Neisseria meningitidis serogroup B / serotype 15 (strain H44/76) GN=rpoC PE=3 SV=1	57.3688	75	metabolic process		catalytic activity;DNA binding	Cytoplasmic	0.931705	0.894829	0.825107	0.862269	0.916897	1.14124	1.36078	1.42546	1.29896	0.997428	0.033215	0.0212973	0.031521	0.0245131	0.0205093	0.130644	0.0952673	0.00334335	0.104384	0.0464444
E6MXE6	Glutamate dehydrogenase OS=Neisseria meningitidis serogroup B / serotype 15 (strain H44/76) GN=NMH_1351 PE=3 SV=1	70.9459	30	metabolic process		catalytic activity	Unknown	1.30813	1.23517	1.14739	1.13204	1.02935	0.946168	1.03673	0.919074	0.870537	0.55992	0.0436057	0.0855887	0.0724856	0.0489096	0.0492883	0.150339	0.119526	0.0888143	0.025814	0.0135702
E6MU96	Translation elongation factor Tu OS=Neisseria meningitidis serogroup B / serotype 15 (strain H44/76) GN=tuf PE=3 SV=1	65.4822	22	metabolic process	cytoplasm	catalytic activity;nucleotide binding;RNA binding	Cytoplasmic	0.952218	0.9108	0.902615	0.909699	1.0127	1.19612	1.34194	1.34775	1.29773	0.697625	0.0329662	0.0293019	0.00565507	0.0272811	0.00496436	0.177279	0.0693384	0.0487857	0.0628742	0.0634806
Q9ZHF3	Type IV pilus biogenesis and competence protein PilQ OS=Neisseria meningitidis serogroup B / serotype 15 (strain H44/76) GN=pilQ PE=3 SV=2	63.964	42	cell communication;response to stimulus;transport	membrane	transporter activity	OuterMembrane	0.989056	0.873583	0.855635	0.865758	0.759682	1.07315	1.36318	1.39198	1.33273	1.00159	0.0730441	0.028542	0.00184509	0.0253723	0.0209175	0.121429	0.14278	0.037829	0.0860106	0.0441399
E6MW65	Phosphate acetyltransferase OS=Neisseria meningitidis serogroup B / serotype 15 (strain H44/76) GN=pta PE=4 SV=1	67	27	metabolic process		catalytic activity	Unknown	0.283216	1.26336	1.69722	1.80626	1.87636	0.534543	0.394992	0.361444	0.404064	0.297329	0.00915623	0.163818	0.101479	0.112414	0.125366	0.0475408	0.101582	0.00494715	0.0475127	0.0365286
E6N094	Polyribonucleotide nucleotidyltransferase OS=Neisseria meningitidis serogroup B / serotype 15 (strain H44/76) GN=NMH_2389 PE=3 SV=1	61.0482	37	metabolic process	cytoplasm	catalytic activity;metal ion binding;RNA binding	Cytoplasmic	0.889925	0.925683	0.915582	0.940761	1.03622	1.01718	1.15833	1.22999	1.16065	0.902474	0.0378606	0.0719201	0.040828	0.0171379	0.0490107	0.13207	0.0889871	0.038432	0.0402042	0.0245009
E6MV96	ATP synthase F1, beta subunit OS=Neisseria meningitidis serogroup B / serotype 15 (strain H44/76) GN=atpD PE=3 SV=1	86.0215	32	metabolic process;transport	membrane	catalytic activity;nucleotide binding;transporter activity	Cytoplasmic	0.901561	0.934063	0.885496	0.953548	1.01613	0.979409	1.18675	1.25123	1.19157	0.939256	0.0499809	0.0203136	0.0241351	0.00996895	0.0240042	0.125818	0.135976	0.112469	0.0827886	0.0386721
E6MZ70	Trigger factor OS=Neisseria meningitidis serogroup B / serotype 15 (strain H44/76) GN=tig PE=3 SV=1	80.5046	30	cell division;metabolic process;transport	cytoplasm	catalytic activity	Cytoplasmic	0.878518	0.808032	0.761705	0.779239	0.808057	1.32722	1.58484	1.60819	1.48288	0.893673	0.0192978	0.0168844	0.0311653	0.0301701	0.00652035	0.248653	0.054731	0.0481086	0.0900264	0.0706274
E6MVB0	NLPA lipofamily protein OS=Neisseria meningitidis serogroup B / serotype 15 (strain H44/76) GN=NMH_0116 PE=4 SV=1	83.6237	24				CytoplasmicMembrane	0.819103	1.11079	1.18339	1.21473	1.23779	0.808739	0.882123	0.906464	0.868601	0.771679	0.0195636	0.0767081	0.0853775	0.0911151	0.0848956	0.078697	0.135041	0.032923	0.0284676	0.0229299
E6MZA1	Pyruvate dehydrogenase (Acetyl-transferring), homodimeric type OS=Neisseria meningitidis serogroup B / serotype 15 (strain H44/76) GN=aceE PE=4 SV=1	60.8794	43	metabolic process		catalytic activity	Cytoplasmic	0.577125	0.893126	1.01917	1.0719	1.18598	0.954044	1.14438	1.18017	1.13873	0.883044	0.0244938	0.0456075	0.0928322	0.0734083	0.0927046	0.168151	0.00549666	0.04082	0.0562993	0.0550005
E6MVX0	5-methyltetrahydropteroyltriglutamate--homocysteine S-methyltransferase OS=Neisseria meningitidis serogroup B / serotype 15 (strain H44/76) GN=metE PE=3 SV=1	56.4644	36	metabolic process		catalytic activity;metal ion binding	Cytoplasmic	1.17933	1.03155	0.959769	0.965227	0.805918	1.21515	1.36858	1.39031	1.3469	0.640072	0.0721131	0.0907157	0.0783742	0.0626204	0.0536248	0.142287	0.100537	0.0853134	0.0231239	0.0542736
E6MUJ4	Isocitrate dehydrogenase, NADP-dependent OS=Neisseria meningitidis serogroup B / serotype 15 (strain H44/76) GN=NMH_0442 PE=4 SV=1	67.7463	35	metabolic process		catalytic activity;metal ion binding	Cytoplasmic	1.06016	1.13897	1.12011	1.15801	0.944431	0.892724	1.05742	1.24825	1.31264	0.532876	0.0193176	0.0115315	0.0373539	0.07911	0.0383043	0.0591706	0.103812	0.102333	0.146488	0.0229968
E6MXJ6	Bacterial extracellular solute-binding family protein OS=Neisseria meningitidis serogroup B / serotype 15 (strain H44/76) GN=NMH_1401 PE=4 SV=1	59.9129	27	transport		transporter activity	Periplasmic	1.27607	1.16833	1.05949	1.06955	1.08343	0.806446	0.981748	0.994329	0.884184	0.716948	0.038349	0.0410222	0.0686599	0.0252762	0.0185334	0.116032	0.0721576	0.102411	0.128254	0.0329777
E6MZ56	30S ribosomal protein S1 OS=Neisseria meningitidis serogroup B / serotype 15 (strain H44/76) GN=rpsA PE=3 SV=1	51.6129	37	metabolic process	ribosome	RNA binding;structural molecule activity	Cytoplasmic	1.0275	0.874537	0.861383	0.841645	0.921727	1.21816	1.45309	1.46223	1.38516	0.912273	0.0170872	0.0377629	0.0394595	0.0365103	0.0131155	0.221024	0.0934039	0.0818026	0.122093	0.054661
E6N099	Cysteine synthase A OS=Neisseria meningitidis serogroup B / serotype 15 (strain H44/76) GN=cysK PE=4 SV=1	77.4194	24	metabolic process		catalytic activity	Cytoplasmic	0.319089	0.328105	0.358786	0.374397	0.428189	1.74995	2.02981	2.27811	2.15256	1.55563	0.0236288	0.0134135	0.00340085	0.000679475	0.0173347	0.295785	0.138358	0.0827553	0.18504	0.206047
E6N014	Ketol-acid reductoisomerase OS=Neisseria meningitidis serogroup B / serotype 15 (strain H44/76) GN=ilvC PE=3 SV=1	61.1276	20	metabolic process		catalytic activity;metal ion binding;nucleotide binding	Cytoplasmic	1.02304	1.0202	0.966386	0.991301	1.01749	0.963826	1.16165	1.17034	1.11444	0.83294	0.0123505	0.0473919	0.0398061	0.012391	0.00719383	0.185755	0.0735527	0.0446803	0.0306626	0.0358096
E6MZU3	30S ribosomal protein S2 OS=Neisseria meningitidis serogroup B / serotype 15 (strain H44/76) GN=rpsB PE=3 SV=1	80.9917	20	metabolic process	ribosome	structural molecule activity	Cytoplasmic	1.03398	0.854316	0.784923	0.788518	0.789818	1.28768	1.52916	1.52088	1.34482	1.02401	0.0769703	0.0106644	0.0359372	0.0122877	0.00495708	0.158435	0.0785898	0.0513833	0.136668	0.138751
E6MVX2	Hybrid peroxiredoxin hyPrx5 OS=Neisseria meningitidis serogroup B / serotype 15 (strain H44/76) GN=NMH_0810 PE=4 SV=1	67.7551	20	cellular homeostasis;metabolic process;regulation of biological process		antioxidant activity;catalytic activity;protein binding	Unknown	0.710686	0.866165	0.914804	0.961721	1.02587	1.0587	1.15632	1.30092	1.24461	0.871822	0.0165334	0.00917776	0.0218625	0.0427041	0.0212145	0.133145	0.0897487	0.0324929	0.00596758	0.0484779
E6MVY5	Succinyl-CoA synthetase beta chain OS=Neisseria meningitidis serogroup B / serotype 15 (strain H44/76) GN=sucC PE=3 SV=1	50	16	metabolic process		catalytic activity;metal ion binding;nucleotide binding	Cytoplasmic	0.882303	1.17029	1.25308	1.25237	1.21565	0.787933	0.896435	0.973042	0.932487	0.507817	0.0348169	0.0734888	0.102801	0.0893347	0.0644764	0.0674099	0.0332366	0.0475588	0.00887576	0.0197867
E6MVY2	Dihydrolipoyllysine-residue succinyltransferase component of 2-oxoglutarate dehydrogenase complex OS=Neisseria meningitidis serogroup B / serotype 15 (strain H44/76) GN=sucB PE=3 SV=1	67.6845	20	metabolic process		catalytic activity	Cytoplasmic	0.653535	0.866737	0.980617	1.08677	1.20861	0.79965	0.885576	0.977113	1.0804	1.17803	0.0287971	0.0568433	0.0365252	0.0737319	0.0417654	0.0460852	0.0303081	0.0457456	0.114798	0.0483427
E6MX69	Cell division protein FtsZ OS=Neisseria meningitidis serogroup B / serotype 15 (strain H44/76) GN=ftsZ PE=3 SV=1	73.2143	24	cell division;cell organization and biogenesis;reproduction	cytoplasm	catalytic activity;nucleotide binding	Cytoplasmic	0.896632	1.0648	1.07232	1.13715	1.15308	0.835615	1.06378	1.10346	1.14267	0.939102	0.00955467	0.0315155	0.0450537	0.0762832	0.0187608	0.175946	0.0995362	0.0596861	0.0699237	0.106247
E6MV98	ATP synthase F1, alpha subunit OS=Neisseria meningitidis serogroup B / serotype 15 (strain H44/76) GN=atpA PE=3 SV=1	56.1165	28	metabolic process;transport	membrane	catalytic activity;nucleotide binding;transporter activity	Cytoplasmic	3.03656	1.3282	0.894574	0.916601	0.993388	3.17023	4.89665	2.007	1.79741	1.08735	3.7093	0.825065	0.0340066	0.0132012	0.0104137	2.02664	2.69219	1.33377	1.14509	0.470007
E6MUY7	Outer membrane protein assembly factor BamA OS=Neisseria meningitidis serogroup B / serotype 15 (strain H44/76) GN=yaeT PE=3 SV=1	79.7992	55	cell organization and biogenesis	membrane		OuterMembrane	0.648162	0.93408	1.01638	1.03922	0.988249	0.87677	0.941924	1.0101	1.10142	1.23746	0.0330141	0.0356193	0.0740451	0.0298397	0.0372941	0.0830207	0.0660328	0.0380038	0.0922257	0.00431184
E6MW75	Ribonuclease E OS=Neisseria meningitidis serogroup B / serotype 15 (strain H44/76) GN=rne PE=3 SV=1	56.7686	40	metabolic process	cytoplasm;membrane	catalytic activity;metal ion binding;RNA binding	Cytoplasmic	0.807758	0.922023	0.835209	0.910074	1.0331	0.969304	1.27795	1.29259	1.20169	1.04391	0.0414434	0.0110347	0.0697487	0.00641313	0.0142236	0.130644	0.0548244	0.0756188	0.0709445	0.0575888
E6MVY0	Citrate synthase OS=Neisseria meningitidis serogroup B / serotype 15 (strain H44/76) GN=gltA PE=3 SV=1	63.9344	20	metabolic process	cytoplasm	catalytic activity	Cytoplasmic	0.554909	1.34057	1.57321	1.72652	1.82968	0.407251	0.339853	0.388332	0.401382	0.272394	0.0194415	0.0991141	0.0392772	0.032546	0.0884589	0.0580004	0.0845371	0.0138678	0.048204	0.0190634
E6N012	Aconitate hydratase B OS=Neisseria meningitidis serogroup B / serotype 15 (strain H44/76) GN=acnB PE=3 SV=1	54.3554	38	metabolic process	cytosol	catalytic activity;metal ion binding	Cytoplasmic	0.972932	1.23037	1.20744	1.28216	1.32309	0.590602	0.706229	0.93245	0.926329	0.477455	0.00989558	0.0778025	0.041741	0.0754489	0.082212	0.0440725	0.0890514	0.142436	0.0944872	0.0461238
E6MVY1	Oxoglutarate dehydrogenase (Succinyl-transferring), E1 component OS=Neisseria meningitidis serogroup B / serotype 15 (strain H44/76) GN=sucA PE=4 SV=1	50.3185	40	metabolic process		catalytic activity	Cytoplasmic	0.629241	0.991458	1.06904	1.11268	1.20494	0.838464	0.913313	1.08486	1.07401	0.935688	0.0181093	0.0999692	0.0400124	0.0510645	0.077685	0.0698348	0.10292	0.0798041	0.0210274	0.052984
E6MVY6	Succinyl-CoA ligase [ADP-forming] subunit alpha OS=Neisseria meningitidis serogroup B / serotype 15 (strain H44/76) GN=sucD PE=4 SV=1	58.7838	17	metabolic process		catalytic activity;nucleotide binding	Cytoplasmic	0.8901	1.20862	1.22096	1.29235	1.2301	0.733216	0.895057	0.931347	0.909663	0.543813	0.0658306	0.157851	0.0880776	0.0407564	0.0665692	0.0947629	0.0626474	0.045788	0.0843854	0.0261408
E6MU98	50S ribosomal protein L1 OS=Neisseria meningitidis serogroup B / serotype 15 (strain H44/76) GN=rplA PE=3 SV=1	77.8802	16	metabolic process;regulation of biological process	ribosome	RNA binding;structural molecule activity	Cytoplasmic	1.02373	0.855106	0.765015	0.766825	0.827997	1.25481	1.44185	1.5076	1.39045	1.01053	0.0878967	0.0268797	0.0253971	0.0175966	0.061979	0.149196	0.159595	0.039978	0.0934906	0.0180309
E6MU82	LysM domain protein OS=Neisseria meningitidis serogroup B / serotype 15 (strain H44/76) GN=NMH_0324 PE=4 SV=1	61.1738	25				Unknown	1.03361	1.05952	0.936648	0.930158	0.945905	1.11081	1.36315	1.40021	1.26351	0.985862	0.175977	0.0260441	0.0742635	0.0671804	0.0879906	0.133888	0.106768	0.0386684	0.106623	0.0317975
E6MZW4	Argininosuccinate synthase OS=Neisseria meningitidis serogroup B / serotype 15 (strain H44/76) GN=argG PE=3 SV=1	72.2595	28	metabolic process	cytoplasm	catalytic activity;nucleotide binding;protein binding	Cytoplasmic	0.933121	0.985583	1.05746	1.06196	1.20691	1.07132	1.30825	1.13154	1.05518	0.71994	0.0434937	0.0551402	0.0889422	0.0209567	0.0270139	0.223394	0.232434	0.0697468	0.0694488	0.0609906
E6MYV4	Bifunctional purine biosynthesis protein PurH OS=Neisseria meningitidis serogroup B / serotype 15 (strain H44/76) GN=purH PE=3 SV=1	60.0358	23	metabolic process		catalytic activity	Cytoplasmic	1.03882	0.933774	0.84496	0.877771	0.85244	1.09272	1.46917	1.42088	1.34294	0.672069	0.0337095	0.0650234	0.0355261	0.0433387	0.0189425	0.235989	0.18587	0.0942623	0.0648589	0.0452405
E6MYG1	Pilus assembly , PilO family protein OS=Neisseria meningitidis serogroup B / serotype 15 (strain H44/76) GN=NMH_1545 PE=4 SV=1	78.6047	16	transport	membrane		CytoplasmicMembrane	0.86879	0.81206	0.823579	0.840798	0.888015	1.02126	1.31813	1.41147	1.31631	0.99739	0.0886759	0.0386395	0.00774377	0.0422506	0.0338336	0.1951	0.199781	0.0897628	0.0914294	0.0220255
E6N0D0	L-cystine-binding protein tcyA OS=Neisseria meningitidis serogroup B / serotype 15 (strain H44/76) GN=NMH_2425 PE=4 SV=1	65.3285	19	metabolic process;transport		transporter activity	Periplasmic	0.260037	0.186558	0.157967	0.166095	0.197086	2.23552	2.53443	2.63198	2.26088	1.65258	0.0228121	0.014013	0.00449847	0.0111197	0.00786187	0.192634	0.170415	0.163471	0.323705	0.0545662
E6MVD7	Aldehyde dehydrogenase A OS=Neisseria meningitidis serogroup B / serotype 15 (strain H44/76) GN=NMH_0143 PE=3 SV=1	54.9474	26	metabolic process		catalytic activity	Cytoplasmic	0.500909	1.10518	1.51153	1.79947	1.93648	0.29606	0.30054	0.428273	0.528177	0.43443	0.0260287	0.0690846	0.169961	0.153974	0.157959	0.00517767	0.00554913	0.107521	0.152099	0.0299083
E6MXH7	2-isopropylmalate synthase OS=Neisseria meningitidis serogroup B / serotype 15 (strain H44/76) GN=leuA PE=3 SV=1	60.9715	28	metabolic process		catalytic activity	Cytoplasmic	0.61546	1.73783	1.54981	1.48193	1.54045	0.377408	0.442287	0.480104	0.548486	0.391282	0.128777	0.192212	0.217798	0.106122	0.117582	0.0797367	0.0665971	0.0238678	0.0909091	0.0696477
E6MW49	Phosphoenolpyruvate synthase OS=Neisseria meningitidis serogroup B / serotype 15 (strain H44/76) GN=ppsA PE=4 SV=1	45.0882	30	metabolic process		catalytic activity;metal ion binding;nucleotide binding	Cytoplasmic	0.845898	1.00797	1.08011	1.10956	1.16804	0.725772	1.00787	1.2433	1.1356	0.795923	0.0647923	0.00616008	0.0575815	0.0258497	0.0375609	0.197727	0.231141	0.167798	0.0357874	0.0216875
E6MX18	OmpA family protein OS=Neisseria meningitidis serogroup B / serotype 15 (strain H44/76) GN=NMH_0621 PE=4 SV=1	60.3306	13		membrane		OuterMembrane	0.61028	0.736198	0.825485	0.861903	0.874073	1.46158	1.44379	1.4343	1.37049	1.06476	0.0167716	0.0277834	0.0510836	0.0436816	0.0307942	0.0725417	0.0927767	0.0295915	0.0727781	0.0517687
E6MZT7	Adhesin component OS=Neisseria meningitidis serogroup B / serotype 15 (strain H44/76) GN=NMH_2106 PE=4 SV=1	67.7419	12				Unknown	0.85293	1.20043	1.18924	1.14914	0.708118	1.27081	1.08624	1.32912	1.36345	0.507425	0.0171677	0.056882	0.0973961	0.085785	0.0380434	0.0586475	0.0626387	0.151652	0.139815	0.0380444
E6N0K3	IgA-specific serine endopeptidase OS=Neisseria meningitidis serogroup B / serotype 15 (strain H44/76) GN=NMH_2319 PE=4 SV=1	48.2781	55	metabolic process		catalytic activity	Unknown	0.863115	0.963729	0.780958	0.764092	0.997505	1.13541	1.20375	1.17577	1.21348	1.91551	0.138592	0.442129	0.0659044	0.0329504	0.0473802	0.210834	0.106852	0.0973496	0.13656	0.36889
E6MUW9	30S ribosomal protein S4 OS=Neisseria meningitidis serogroup B / serotype 15 (strain H44/76) GN=rpsD PE=3 SV=1	77.551	21	metabolic process	ribosome	RNA binding;structural molecule activity	Cytoplasmic	1.13831	0.928889	0.809684	0.826934	0.830988	1.30296	1.58051	1.56363	1.44925	0.703395	0.0199128	0.0250822	0.035549	0.0455353	0.0368232	0.178965	0.09796	0.0938609	0.170689	0.0709802
E6MY03	Transketolase OS=Neisseria meningitidis serogroup B / serotype 15 (strain H44/76) GN=tkt PE=4 SV=1	67.5266	29	metabolic process		catalytic activity;metal ion binding	Cytoplasmic	0.821828	1.02909	0.961004	0.968867	1.00353	1.06554	1.28414	1.33624	1.35879	0.700534	0.012571	0.0392777	0.0445258	0.0211412	0.0324326	0.283155	0.0618054	0.148663	0.0192316	0.0290083
E6MUV3	Ribosomal L4/L1 family protein OS=Neisseria meningitidis serogroup B / serotype 15 (strain H44/76) GN=NMH_0548 PE=3 SV=1	69.9029	11	metabolic process	ribosome	RNA binding;structural molecule activity	Cytoplasmic	0.994777	0.834362	0.749825	0.710738	0.743271	1.29094	1.47719	1.48826	1.38899	1.06185	0.0958092	0.0284045	0.026806	0.039962	0.0363044	0.147774	0.08592	0.114762	0.127812	0.0246479
E6MV02	Carbamoyl-phosphate synthase (glutamine-hydrolyzing) OS=Neisseria meningitidis serogroup B / serotype 15 (strain H44/76) GN=carB PE=3 SV=1	46.1251	40	metabolic process		catalytic activity;metal ion binding;nucleotide binding	Unknown	0.716727	0.972708	0.881597	0.906761	1.01031	1.05214	1.35516	1.51595	1.38336	0.906302	0.111937	0.335513	0.0296888	0.0176873	0.0924712	0.383214	0.223193	0.0411297	0.0326795	0.0456255
E6MWV9	Translation initiation factor IF-2 OS=Neisseria meningitidis serogroup B / serotype 15 (strain H44/76) GN=infB PE=3 SV=1	39.3971	34	metabolic process;regulation of biological process;response to stimulus	cytoplasm	catalytic activity;nucleotide binding;RNA binding	Cytoplasmic	1.08246	0.915157	0.819328	0.838423	0.971554	1.17878	1.48555	1.49196	1.31807	0.877315	0.0222901	0.034535	0.0143527	0.0341897	0.051741	0.183491	0.121964	0.143726	0.145094	0.0779127
E6MWS7	DNA-binding protein HU-beta OS=Neisseria meningitidis serogroup B / serotype 15 (strain H44/76) GN=NMH_1120 PE=4 SV=1	74.1573	6	cell organization and biogenesis;metabolic process		DNA binding	Cytoplasmic	0.808734	0.925002	0.990208	1.05503	0.920532	1.10358	1.22561	1.24027	1.29342	0.69126	0.0341943	0.0311356	0.0366216	0.0233018	0.0427714	0.122905	0.0462879	0.0257466	0.0747884	0.0360958
E6MWK7	Curli production assembly/transport component CsgG family protein OS=Neisseria meningitidis serogroup B / serotype 15 (strain H44/76) GN=NMH_1047 PE=4 SV=1	76.2332	14	transport			Unknown	0.802054	0.982528	0.951257	0.960329	0.79904	1.33745	1.16847	1.32653	1.28235	1.06798	0.0190302	0.0313827	0.0418223	0.053192	0.0117299	0.466741	0.0610873	0.105642	0.0757412	0.0251003
E6MUV2	Ribosomal L3 family protein OS=Neisseria meningitidis serogroup B / serotype 15 (strain H44/76) GN=NMH_0547 PE=3 SV=1	63.0841	14	metabolic process	ribosome	RNA binding;structural molecule activity	Cytoplasmic	1.06713	0.940281	0.695661	0.745538	0.758608	1.20061	1.55617	1.51497	1.44586	1.0202	0.0517989	0.191128	0.0957373	0.0109842	0.0598128	0.202454	0.0454228	0.107497	0.102421	0.0142657
E6MYR8	LysM domain protein OS=Neisseria meningitidis serogroup B / serotype 15 (strain H44/76) GN=NMH_1916 PE=4 SV=1	39.1582	24		membrane	protein binding	OuterMembrane	0.909404	1.10493	1.11165	1.07694	1.0758	0.690031	0.832692	0.977021	0.95215	0.950083	0.0869718	0.0876975	0.0494481	0.045101	0.031134	0.213976	0.0959445	0.0730932	0.0328436	0.057749
E6MYF9	Type IV pilus assembly PilM family protein OS=Neisseria meningitidis serogroup B / serotype 15 (strain H44/76) GN=NMH_1543 PE=4 SV=1	54.1779	16				Unknown	0.852168	0.853099	0.754261	0.819047	0.989071	1.10756	1.43538	1.51426	1.46357	1.20882	0.0482853	0.111098	0.02376	0.029053	0.0198174	0.179135	0.110681	0.0648943	0.0547933	0.158298
E6MU34	PilT OS=Neisseria meningitidis serogroup B / serotype 15 (strain H44/76) GN=NMH_0276 PE=4 SV=1	85.5908	22	transport		catalytic activity;nucleotide binding	Cytoplasmic	0.60059	0.669831	0.688531	0.792142	1.03762	0.882232	0.99905	1.14392	1.27415	1.49624	0.0211079	0.0776707	0.024763	0.16704	0.0431122	0.102883	0.073196	0.0832253	0.0331667	0.151412
E6N024	NAD binding domain of 6-phosphogluconate dehydrogenase family protein OS=Neisseria meningitidis serogroup B / serotype 15 (strain H44/76) GN=NMH_2198 PE=4 SV=1	51.5571	13	metabolic process		catalytic activity;nucleotide binding	Cytoplasmic	0.943857	1.44121	1.56796	1.53573	1.44935	0.533178	0.545534	0.591957	0.624158	0.340328	0.0155235	0.139612	0.158578	0.105511	0.0700712	0.0232803	0.0645022	0.0610138	0.117219	0.00198637
E6N006	Peptidyl-prolyl cis-trans isomerase OS=Neisseria meningitidis serogroup B / serotype 15 (strain H44/76) GN=NMH_2179 PE=4 SV=1	72.0588	16	metabolic process	membrane	catalytic activity	OuterMembrane	0.724484	0.951494	1.04906	1.01391	1.06899	1.03229	1.01349	1.12901	1.12459	1.09743	0.0215301	0.029709	0.125543	0.0854097	0.0290962	0.140691	0.092143	0.101975	0.0744818	0.0333266
E6MU00	Acetate kinase OS=Neisseria meningitidis serogroup B / serotype 15 (strain H44/76) GN=ackA PE=3 SV=1	49.0196	15	metabolic process	cytoplasm	catalytic activity;metal ion binding;nucleotide binding	Cytoplasmic	0.983627	1.015	1.04128	1.07512	0.914062	1.2469	1.3115	1.30037	1.18626	0.539276	0.0149797	0.014748	0.0668511	0.067119	0.0313976	0.196242	0.101751	0.049176	0.118663	0.0328081
E6MUV5	Ribosomal protein L2 OS=Neisseria meningitidis serogroup B / serotype 15 (strain H44/76) GN=rplB PE=3 SV=1	59.5668	21	metabolic process	ribosome	catalytic activity;RNA binding;structural molecule activity	Cytoplasmic	1.11092	0.877741	0.75277	0.743493	0.666957	1.2732	1.58353	1.56261	1.46576	1.02313	0.0335931	0.0119435	0.0213029	0.0164175	0.0340761	0.179388	0.0822082	0.0590604	0.143297	0.0365808
E6MW33	Zinc-binding dehydrogenase family protein OS=Neisseria meningitidis serogroup B / serotype 15 (strain H44/76) GN=NMH_0871 PE=4 SV=1	43.5028	17	metabolic process		catalytic activity;metal ion binding	Cytoplasmic	0.429676	1.18725	1.48611	1.55081	1.47817	0.588979	0.564892	0.697649	0.760792	0.462192	0.022484	0.0862782	0.131517	0.148401	0.139184	0.00568656	0.0917353	0.0858796	0.123004	0.0458826
E6MY51	TonB dependent receptor OS=Neisseria meningitidis serogroup B / serotype 15 (strain H44/76) GN=NMH_1291 PE=3 SV=1	52.3705	38	transport	membrane	receptor activity	OuterMembrane	0.78382	1.00956	1.01913	1.11594	0.81939	0.220175	0.778531	1.59331	1.61222	1.11264	0.0463769	0.112771	0.106305	0.135236	0.0420603	0.0474962	0.347558	0.351683	0.0542528	0.119714
E6MW55	Putrescine-binding periplasmic protein OS=Neisseria meningitidis serogroup B / serotype 15 (strain H44/76) GN=NMH_0893 PE=3 SV=1	54.6366	19	transport		transporter activity	Periplasmic	0.651636	0.805787	0.846803	0.872341	0.997439	0.726273	0.901535	1.26199	1.35198	1.1884	0.1048	0.0251091	0.107385	0.0928999	0.0419977	0.194669	0.119155	0.137709	0.187834	0.047663
E6MUR0	Periplasmic linker protein OS=Neisseria meningitidis serogroup B / serotype 15 (strain H44/76) GN=bpeA PE=4 SV=1	76.2136	20	transport	membrane	transporter activity	CytoplasmicMembrane	0.936164	0.833548	0.968038	0.94108	1.14192	1.16875	1.11217	1.06922	1.0807	1.24396	0.597113	0.0116748	0.164809	0.0390529	0.102763	0.10896	0.0504614	0.165856	0.191039	0.102527
E6MVP7	Alcohol dehydrogenase 1 OS=Neisseria meningitidis serogroup B / serotype 15 (strain H44/76) GN=NMH_0735 PE=3 SV=1	47.7011	15	metabolic process		catalytic activity;metal ion binding	Cytoplasmic	1.01779	0.755097	0.704441	0.72868	1.29387	3.62748	2.15403	0.931721	0.568815	0.323202	0.125615	0.226834	0.1334	0.138193	0.155991	0.167338	1.41445	0.649282	0.269029	0.028427
E6MTX9	Azurin OS=Neisseria meningitidis serogroup B / serotype 15 (strain H44/76) GN=azu PE=4 SV=1	36.3184	8	metabolic process		metal ion binding	OuterMembrane	0.816352	0.789447	0.881184	0.856471	0.897052	1.00003	1.14084	1.33812	1.38225	1.10518	0.0461916	0.0661604	0.0373275	0.0393668	0.0464809	0.0908459	0.170753	0.0613147	0.15414	0.073924
E6MWR2	SPFH domain / Band 7 family protein OS=Neisseria meningitidis serogroup B / serotype 15 (strain H44/76) GN=NMH_1105 PE=4 SV=1	64.4444	14		membrane		Cytoplasmic	0.59844	0.938474	1.15864	1.26561	1.41856	0.897644	0.888705	0.895883	0.901436	1.03419	0.092411	0.10601	0.14331	0.123314	0.111252	0.0227575	0.200901	0.00110407	0.0753842	0.11464
E6MWV8	Transcription termination/antitermination protein NusA OS=Neisseria meningitidis serogroup B / serotype 15 (strain H44/76) GN=nusA PE=3 SV=1	58.4677	25	metabolic process;regulation of biological process	cytoplasm	nucleotide binding;RNA binding	Cytoplasmic	1.01195	0.880046	0.83976	0.819851	0.96473	1.168	1.31469	1.37127	1.31398	0.833109	0.060364	0.0403065	0.03471	0.0151098	0.0543319	0.0957021	0.147483	0.0690336	0.00210693	0.0222783
E6MXF6	Serine hydroxymethyltransferase family protein OS=Neisseria meningitidis serogroup B / serotype 15 (strain H44/76) GN=NMH_1361 PE=3 SV=1	44.7115	16	metabolic process	cytoplasm	catalytic activity	Cytoplasmic	0.641765	1.03914	1.21685	1.21289	1.14211	0.94253	0.968134	1.04514	1.1036	0.643306	0.016045	0.045001	0.139503	0.00908285	0.0253164	0.0350185	0.208391	0.037163	0.108062	0.0618662
E6MZ32	Phosphopyruvate hydratase OS=Neisseria meningitidis serogroup B / serotype 15 (strain H44/76) GN=eno PE=3 SV=1	41.1215	16	metabolic process	cell surface;cytoplasm;extracellular	catalytic activity;metal ion binding	Cytoplasmic	0.855632	0.858099	0.78345	0.804769	0.832834	1.54407	1.59263	1.48258	1.36765	0.903977	0.0344628	0.0656728	0.0308796	0.0322864	0.0446894	0.334271	0.0697119	0.0347755	0.130643	0.035233
E6MVY3	Dihydrolipoyl dehydrogenase OS=Neisseria meningitidis serogroup B / serotype 15 (strain H44/76) GN=lpdA PE=4 SV=1	62.4738	27	cellular homeostasis;metabolic process;regulation of biological process		catalytic activity;nucleotide binding	Cytoplasmic	0.865007	1.05051	1.16657	1.13941	1.24566	0.832718	1.0181	1.04231	1.02878	0.769856	0.0727986	0.0373768	0.130787	0.0148722	0.0310269	0.0291949	0.0709797	0.0385921	0.0180545	0.0744983
E6MWT9	ABC transporter family protein OS=Neisseria meningitidis serogroup B / serotype 15 (strain H44/76) GN=NMH_1132 PE=4 SV=1	66.6052	25			catalytic activity;nucleotide binding	Cytoplasmic	0.735472	0.537544	0.660375	0.82412	0.982329	1.47292	1.69044	1.80492	1.6029	1.04365	0.079194	0.45805	0.0826267	0.152862	0.0647278	0.257782	0.281488	0.202871	0.153403	0.17203
E6MTX6	Preprotein translocase, SecA subunit OS=Neisseria meningitidis serogroup B / serotype 15 (strain H44/76) GN=secA PE=3 SV=1	47.8166	33	transport	cytoplasm;membrane	metal ion binding;nucleotide binding	Cytoplasmic	0.791131	0.916207	0.866788	0.903053	1.0298	0.977288	1.19047	1.29063	1.29982	1.23948	0.0222163	0.0374227	0.0320706	0.0110645	0.0365756	0.147815	0.105554	0.0265386	0.0379085	0.120159
E6N037	Alanine--tRNA ligase OS=Neisseria meningitidis serogroup B / serotype 15 (strain H44/76) GN=alaS PE=3 SV=1	47.5973	34	metabolic process	cytoplasm	catalytic activity;metal ion binding;nucleotide binding;RNA binding	Cytoplasmic	0.941968	0.974324	0.928332	0.941234	1.01568	1.00406	1.19146	1.27429	1.18461	0.876508	0.0542556	0.0154587	0.0471878	0.0376057	0.0277939	0.203883	0.112306	0.0620587	0.084633	0.0927854
E6MXU6	Threonine synthase OS=Neisseria meningitidis serogroup B / serotype 15 (strain H44/76) GN=thrC PE=4 SV=1	47.4227	19			catalytic activity	Cytoplasmic	0.594682	1.3464	1.28863	1.34477	1.43188	0.886565	0.946489	1.05389	0.979163	0.49798	0.150243	0.180933	0.0910293	0.111986	0.15369	0.0856397	0.0879053	0.0726872	0.0291957	0.0364142
E6MX21	ABC transporter family protein OS=Neisseria meningitidis serogroup B / serotype 15 (strain H44/76) GN=NMH_0624 PE=3 SV=1	54.7703	25	regulation of biological process		catalytic activity;nucleotide binding	Cytoplasmic	0.909347	1.08434	1.09027	1.12761	1.32365	0.882873	0.958987	0.987748	1.0691	0.883417	0.128843	0.0869917	0.0482381	0.0206084	0.0697375	0.0811764	0.0614168	0.0724131	0.189863	0.126829
E6MX68	Cell division protein ftsA OS=Neisseria meningitidis serogroup B / serotype 15 (strain H44/76) GN=ftsA PE=3 SV=1	56.7633	20	cell division;cell organization and biogenesis;reproduction	membrane	protein binding	Cytoplasmic	0.856737	1.04109	0.9922	0.950249	1.11709	0.922895	1.09786	1.16255	1.27806	1.27767	0.0750402	0.160131	0.0105099	0.0189851	0.0437745	0.0230008	0.079677	0.118113	0.10548	0.0660923
E6N056	Bacterial extracellular solute-binding s, family 3 family protein OS=Neisseria meningitidis serogroup B / serotype 15 (strain H44/76) GN=NMH_2236 PE=4 SV=1	71.6418	13	regulation of biological process;response to stimulus;transport	membrane	receptor activity;signal transducer activity;transporter activity	Periplasmic	1.07043	1.07652	0.955407	1.04433	1.09167	0.934486	1.09679	1.11224	1.04717	0.82234	0.0373638	0.0466764	0.0774777	0.0697585	0.0129282	0.247901	0.144305	0.0819653	0.0759586	0.00665336
E6MYS2	Uncharacterized protein OS=Neisseria meningitidis serogroup B / serotype 15 (strain H44/76) GN=NMH_1920 PE=4 SV=1	58.6806	17	metabolic process		catalytic activity	Unknown	1.09118	1.55588	1.25579	1.04451	0.526963	1.73999	1.37826	1.27422	1.24742	0.396464	0.107744	0.135281	0.154907	0.0965047	0.0609376	0.144923	0.24892	0.104523	0.0409676	0.108513
E6N021	Histidinol dehydrogenase OS=Neisseria meningitidis serogroup B / serotype 15 (strain H44/76) GN=hisD PE=3 SV=1	62.9371	23	metabolic process		catalytic activity;metal ion binding;nucleotide binding	Cytoplasmic	0.564082	1.025	1.1481	1.11153	1.17984	0.695075	0.826284	1.03539	1.18753	0.735703	0.150398	0.0434307	0.099222	0.0278752	0.0285603	0.129852	0.1506	0.146496	0.174455	0.132541
E6MZU4	Translation elongation factor Ts OS=Neisseria meningitidis serogroup B / serotype 15 (strain H44/76) GN=tsf PE=3 SV=1	46.4789	14	metabolic process	cytoplasm	protein binding;RNA binding	Cytoplasmic	1.04186	0.895226	0.771306	0.801354	0.824541	1.23284	1.56577	1.54417	1.46625	0.748267	0.0236524	0.0519034	0.0239567	0.0380367	0.0574148	0.199635	0.0579795	0.0848613	0.164398	0.0676255
E6MUW3	Ribosomal L5 family protein OS=Neisseria meningitidis serogroup B / serotype 15 (strain H44/76) GN=NMH_0558 PE=3 SV=1	73.1844	18	metabolic process	ribosome	RNA binding;structural molecule activity	Cytoplasmic	0.973773	0.788991	0.721256	0.746833	0.876906	1.17844	1.3436	1.39545	1.32079	1.14807	0.0349868	0.0258618	0.0269176	0.0256848	0.0178791	0.108373	0.101486	0.17156	0.0871341	0.0500578
E6MUF6	Sulfate-binding protein OS=Neisseria meningitidis serogroup B / serotype 15 (strain H44/76) GN=NMH_0402 PE=4 SV=1	77.4929	21	transport		catalytic activity;transporter activity	Periplasmic	0.0139033	0.0087174	0.0335373	0.00768363	0.00691197	2.79114	3.11924	3.03041	2.47959	1.76172	0.00113186	8.40099e-05	0.0425672	0.000117072	0.000689119	0.630144	0.448697	0.398813	0.466197	0.062279
E6MUP1	Ribose-phosphate pyrophosphokinase OS=Neisseria meningitidis serogroup B / serotype 15 (strain H44/76) GN=prs PE=3 SV=1	48.4375	12	metabolic process	cytoplasm	catalytic activity;metal ion binding;nucleotide binding	Cytoplasmic	0.66267	0.615437	0.670986	0.616389	0.720022	1.19575	1.42718	1.65666	1.53304	1.37338	0.103246	0.0827368	0.0963843	0.0552111	0.0374153	0.119614	0.193197	0.0616941	0.0379368	0.0820304
E6MXK2	Aspartyl-tRNA synthetase OS=Neisseria meningitidis serogroup B / serotype 15 (strain H44/76) GN=aspS PE=4 SV=1	42.0266	22	metabolic process	cytoplasm	catalytic activity;nucleotide binding	Cytoplasmic	0.950621	1.06305	0.9779	1.02251	0.998949	0.990599	1.1432	1.15269	1.14168	0.724133	0.0486608	0.0430768	0.0367867	0.0310875	0.0193053	0.136305	0.0777629	0.0317536	0.0218086	0.0597897
E6MUX0	DNA-directed RNA polymerase, alpha subunit OS=Neisseria meningitidis serogroup B / serotype 15 (strain H44/76) GN=rpoA PE=3 SV=1	56.4024	18	metabolic process		catalytic activity;DNA binding;protein binding	Cytoplasmic	0.919883	0.856505	0.754622	0.834553	0.946881	1.16699	1.28321	1.50145	1.34096	1.02978	0.0838997	0.0851228	0.0363309	0.0533819	0.0637698	0.202723	0.156465	0.140442	0.102033	0.0965469
E6MV82	3-oxoacyl-(Acyl-carrier-protein) reductase OS=Neisseria meningitidis serogroup B / serotype 15 (strain H44/76) GN=fabG PE=4 SV=1	72.9839	14	metabolic process		catalytic activity;nucleotide binding	Unknown	0.886335	0.961323	0.956623	0.976086	0.976035	1.15224	1.31438	1.31138	1.22355	0.698395	0.0358473	0.0728284	0.026403	0.0191381	0.0355847	0.318741	0.182256	0.0544894	0.0423505	0.0517918
E6MU23	Universal stress family protein OS=Neisseria meningitidis serogroup B / serotype 15 (strain H44/76) GN=NMH_0265 PE=4 SV=1	79.3296	8	response to stimulus			Unknown	0.451266	1.1213	1.35508	1.48121	1.60051	0.452662	0.468558	0.562594	0.752698	0.67649	0.0315709	0.0511947	0.0370756	0.0549304	0.0969872	0.0613714	0.032257	0.0955214	0.222386	0.0313556
E6MYK3	Formate--tetrahydrofolate ligase OS=Neisseria meningitidis serogroup B / serotype 15 (strain H44/76) GN=NMH_1587 PE=3 SV=1	49.6416	23	metabolic process		catalytic activity;nucleotide binding	Cytoplasmic	1.10102	1.02698	0.996576	0.993068	0.958806	0.8592	1.09825	1.17119	1.02349	0.71347	0.0174741	0.0242368	0.0693834	0.0276318	0.0203249	0.144214	0.202673	0.0879508	0.0794725	0.0781861
E6N035	PotF1 OS=Neisseria meningitidis serogroup B / serotype 15 (strain H44/76) GN=NMH_2215 PE=4 SV=1	53.4574	16	transport		transporter activity	Unknown	1.01625	0.937383	0.897946	0.847571	0.856421	1.00772	1.27374	1.36269	1.10489	1.00902	0.116412	0.00463806	0.10077	0.0370482	0.0227149	0.188101	0.13726	0.0422449	0.175452	0.0208438
E6MZF4	Cysteine desulfurase IscS OS=Neisseria meningitidis serogroup B / serotype 15 (strain H44/76) GN=iscS PE=3 SV=1	59.1584	20	cell organization and biogenesis;metabolic process	cytoplasm	catalytic activity;metal ion binding	Cytoplasmic	0.578991	0.970143	1.22206	1.16558	1.48003	0.600876	0.73785	0.944543	1.1709	1.01183	0.0237207	0.0796762	0.102175	0.0907814	0.0701716	0.0694636	0.0421896	0.168852	0.416784	0.103043
E6MWA6	3-oxoacyl-[acyl-carrier-protein] synthase 2 OS=Neisseria meningitidis serogroup B / serotype 15 (strain H44/76) GN=fabF PE=3 SV=1	70.3614	17	metabolic process		catalytic activity	CytoplasmicMembrane	0.77349	1.06226	1.0414	1.0699	1.08189	0.935965	1.1497	1.3249	1.28366	0.910934	0.0473614	0.082552	0.0599189	0.0310645	0.0704869	0.158829	0.0792577	0.0804363	0.058813	0.0602936
E6MY27	Chaperone protein ClpB OS=Neisseria meningitidis serogroup B / serotype 15 (strain H44/76) GN=clpB PE=3 SV=1	55.9953	36	metabolic process;regulation of biological process;response to stimulus	cytoplasm	catalytic activity;nucleotide binding;protein binding	Cytoplasmic	0.338472	0.749185	0.903617	1.07849	1.42309	0.93238	0.927054	0.932698	1.0331	1.16747	0.0686627	0.0275612	0.0223842	0.0810872	0.0762089	0.0331978	0.10168	0.101947	0.118412	0.100662
E6MUV8	Ribosomal protein S3 OS=Neisseria meningitidis serogroup B / serotype 15 (strain H44/76) GN=rpsC PE=3 SV=1	57.3913	15	metabolic process	ribosome	RNA binding;structural molecule activity	Cytoplasmic	1.07393	0.843997	0.750256	0.765565	0.782867	1.20454	1.40068	1.44534	1.32306	1.01359	0.0289657	0.0135293	0.0521493	0.0135485	0.0376247	0.156943	0.122126	0.101063	0.112987	0.063814
E6N058	Fumarate hydratase OS=Neisseria meningitidis serogroup B / serotype 15 (strain H44/76) GN=NMH_2238 PE=4 SV=1	58.9744	25	metabolic process		catalytic activity;metal ion binding	Cytoplasmic	0.734053	1.20558	1.20899	1.21949	1.36173	0.747221	0.857173	1.05266	0.953844	0.668493	0.0538491	0.0952914	0.18545	0.0786755	0.0635696	0.0781885	0.0771161	0.0878448	0.0853411	0.100119
E6MUP2	50S ribosomal protein L25 OS=Neisseria meningitidis serogroup B / serotype 15 (strain H44/76) GN=NMH_0495 PE=3 SV=1	60.5263	13	metabolic process	ribosome	RNA binding;structural molecule activity	Cytoplasmic	0.967166	0.827139	0.765224	0.732001	0.836396	1.27434	1.51552	1.44881	1.34142	1.04877	0.169206	0.0331109	0.0958762	0.0120906	0.0312816	0.131049	0.063746	0.13415	0.108781	0.0777348
E6N0D4	Peptidyl-prolyl cis-trans isomerase OS=Neisseria meningitidis serogroup B / serotype 15 (strain H44/76) GN=NMH_2429 PE=3 SV=1	85.2071	14	metabolic process		catalytic activity	Cytoplasmic	0.813602	0.922498	0.905147	0.992017	1.17622	0.679053	0.925774	1.05975	1.23997	0.953126	0.0315362	0.0371232	0.00684585	0.0480996	0.0406312	0.129507	0.163964	0.127943	0.2417	0.122817
E6MVX3	Glucose inhibited division A family protein OS=Neisseria meningitidis serogroup B / serotype 15 (strain H44/76) GN=NMH_0811 PE=4 SV=1	61.7587	19	cellular homeostasis;metabolic process;regulation of biological process		catalytic activity;nucleotide binding	Cytoplasmic	0.623485	0.952882	0.89644	1.04798	1.03562	1.01661	1.06369	1.34292	1.42996	0.680782	0.0586738	0.0261139	0.0409093	0.117403	0.00509347	0.0173292	0.199008	0.0865955	0.0686928	0.0983815
E6MX24	Glycosyl hydrolase family 65, C-terminal domain protein OS=Neisseria meningitidis serogroup B / serotype 15 (strain H44/76) GN=NMH_0627 PE=4 SV=1	33.7766	24	metabolic process		catalytic activity	Unknown	0.908949	1.80544	1.34511	1.41872	1.27682	0.910952	0.75027	0.790763	0.793636	0.489859	0.0134157	0.826129	0.274188	0.127877	0.0513549	0.216566	0.154355	0.0903464	0.0485305	0.0475272
E6MU26	Aspartate kinase, monofunctional class OS=Neisseria meningitidis serogroup B / serotype 15 (strain H44/76) GN=NMH_0268 PE=4 SV=1	55.5556	19	metabolic process		catalytic activity	Cytoplasmic	0.975489	1.03397	0.96508	0.996672	1.13949	0.799369	1.0172	1.10997	1.15731	1.07322	0.0276988	0.0263012	0.0530981	0.0879394	0.0477164	0.12815	0.0535341	0.0802572	0.0914201	0.0923334
E6MXB0	Glycine dehydrogenase (decarboxylating) OS=Neisseria meningitidis serogroup B / serotype 15 (strain H44/76) GN=gcvP PE=3 SV=1	50.9474	37	metabolic process		catalytic activity	Cytoplasmic	0.843627	1.31267	1.39864	1.44587	1.37485	0.621962	0.66893	0.708527	0.713087	0.452415	0.0524138	0.139466	0.189434	0.0574384	0.0478106	0.0480195	0.0324465	0.0427073	0.0272452	0.0281808
E6MZ84	Thioredoxin-disulfide reductase OS=Neisseria meningitidis serogroup B / serotype 15 (strain H44/76) GN=trxB PE=4 SV=1	67.7215	14	metabolic process;response to stimulus	cytoplasm	antioxidant activity;catalytic activity	Unknown	0.720224	1.00719	1.09664	1.21722	1.13704	0.989031	1.01733	1.20327	1.23035	0.63921	0.131957	0.0623766	0.0879712	0.120751	0.133458	0.113486	0.119592	0.0335715	0.0436421	0.159809
E6MWA7	Acyl carrier protein OS=Neisseria meningitidis serogroup B / serotype 15 (strain H44/76) GN=acpP PE=3 SV=1	51.2821	4	metabolic process	cytoplasm		Cytoplasmic	1.11679	1.01709	1.00456	0.976226	0.712552	1.24883	1.72117	1.48777	1.41157	0.393283	0.110445	0.0350925	0.0467548	0.0205948	0.023185	0.216643	0.273306	0.144614	0.111438	0.0292532
E6MZS1	Aspartate-semialdehyde dehydrogenase OS=Neisseria meningitidis serogroup B / serotype 15 (strain H44/76) GN=asd PE=3 SV=1	63.8814	19	metabolic process	cytoplasm	catalytic activity;nucleotide binding;protein binding	Cytoplasmic	1.10627	1.00742	1.04042	1.07366	0.887364	0.865742	1.14474	1.26289	1.41588	0.690792	0.206841	0.0933967	0.123895	0.0459124	0.07411	0.121047	0.176036	0.220136	0.122258	0.0491024
E6MUW4	Ribosomal L6 family protein OS=Neisseria meningitidis serogroup B / serotype 15 (strain H44/76) GN=NMH_0559 PE=3 SV=1	76.8362	13	metabolic process	ribosome	RNA binding;structural molecule activity	Cytoplasmic	1.07375	0.8175	0.72357	0.738015	0.710411	1.22198	1.45882	1.48973	1.37227	1.18884	0.0233385	0.0380932	0.0274882	0.0483549	0.0321714	0.176485	0.101296	0.0767611	0.121454	0.0534088
E6MWJ3	DSBA-like thioredoxin domain protein OS=Neisseria meningitidis serogroup B / serotype 15 (strain H44/76) GN=NMH_1033 PE=4 SV=1	56.2771	14	cellular homeostasis;regulation of biological process		catalytic activity	Periplasmic	0.863181	0.999796	1.06479	1.06636	1.21993	1.30374	1.09119	1.02595	0.937781	0.808897	0.0366635	0.0377085	0.121236	0.0536763	0.0777919	0.159439	0.246384	0.0774149	0.0247973	0.0589818
E6MVX7	Succinate dehydrogenase flavoprotein subunit OS=Neisseria meningitidis serogroup B / serotype 15 (strain H44/76) GN=sdhA PE=3 SV=1	59.4549	26	metabolic process;transport	membrane	catalytic activity;nucleotide binding	CytoplasmicMembrane	0.830481	1.15809	1.14569	1.19854	1.3964	0.700037	0.891857	0.965949	0.928143	0.63101	0.0162562	0.0193641	0.119629	0.041049	0.061897	0.103329	0.0666559	0.0316353	0.0818954	0.0302668
E6MYQ4	Type IV-A pilus assembly ATPase PilB OS=Neisseria meningitidis serogroup B / serotype 15 (strain H44/76) GN=pilB PE=4 SV=1	51.9713	20	cell organization and biogenesis;transport		nucleotide binding;transporter activity	Cytoplasmic	1.14106	1.10052	1.03106	1.12387	1.25916	0.863515	0.9296	0.919673	0.792858	0.696535	0.0187658	0.0410412	0.0800932	0.0481515	0.0550316	0.177848	0.148757	0.176933	0.206839	0.0601407
E6MUA0	50S ribosomal protein L7/L12 OS=Neisseria meningitidis serogroup B / serotype 15 (strain H44/76) GN=rplL PE=1 SV=1	60.9756	8	metabolic process	ribosome	structural molecule activity	Unknown	0.978006	0.850761	0.75903	0.778905	0.810014	1.15715	1.4256	1.42909	1.35976	0.991754	0.0360429	0.0057331	0.0226257	0.0213409	0.0441129	0.131775	0.0545732	0.108833	0.0963943	0.0864082
E6MW94	Oligopeptidase A OS=Neisseria meningitidis serogroup B / serotype 15 (strain H44/76) GN=NMH_0934 PE=3 SV=1	38.3481	23	metabolic process		catalytic activity;metal ion binding	Cytoplasmic	0.7816	1.02111	0.996648	1.1263	1.1268	0.831194	0.922682	1.13684	1.24973	0.822107	0.0194547	0.02316	0.0266816	0.057413	0.0699606	0.0673431	0.0579648	0.163121	0.136833	0.0656506
E6MYV0	NAD(P)(+) transhydrogenase (AB-specific), alpha subunit OS=Neisseria meningitidis serogroup B / serotype 15 (strain H44/76) GN=pntA PE=4 SV=1	38.5965	16	metabolic process;transport	membrane	catalytic activity;nucleotide binding	CytoplasmicMembrane	0.53121	0.905091	0.987143	1.04627	1.17542	1.14492	0.95009	1.22946	1.14244	0.956946	0.18428	0.134688	0.0511777	0.0814614	0.072795	0.293676	0.424938	0.0411613	0.0449422	0.0510365
E6MZT2	Putative phospholipid-binding domain protein OS=Neisseria meningitidis serogroup B / serotype 15 (strain H44/76) GN=NMH_2101 PE=4 SV=1	69.3069	11				Periplasmic	0.561552	0.989785	1.24587	1.30166	1.35062	0.85099	0.868685	0.921658	1.00221	0.98121	0.00884523	0.057546	0.120361	0.0503684	0.0536169	0.121606	0.0813982	0.0237212	0.111905	0.0435618
E6MY30	ABC-type transport system protein, periplasmic component OS=Neisseria meningitidis serogroup B / serotype 15 (strain H44/76) GN=NMH_1270 PE=4 SV=1	59.7015	12				Unknown	0.327046	1.41543	1.72243	1.85331	0.823956	0.0809313	0.519725	1.44279	1.5021	0.285256	0.200384	0.10059	0.118292	0.26037	0.0869832	0.0768058	0.430055	0.651342	0.155584	0.058566
E6MZT8	Malate dehydrogenase OS=Neisseria meningitidis serogroup B / serotype 15 (strain H44/76) GN=mqo PE=3 SV=1	48.5656	20	metabolic process		catalytic activity	Cytoplasmic	0.754762	0.966604	0.993256	1.12262	1.29012	0.744469	1.09706	1.05598	1.10787	1.0573	0.0579615	0.119348	0.0291976	0.0740744	0.0585392	0.135194	0.0842212	0.104861	0.13152	0.163201
E6MYR0	2,3,4,5-tetrahydropyridine-2,6-dicarboxylate N-succinyltransferase OS=Neisseria meningitidis serogroup B / serotype 15 (strain H44/76) GN=dapD PE=3 SV=1	38.4615	12	metabolic process	cytoplasm	catalytic activity	Cytoplasmic	1.04694	1.32735	1.28245	1.31683	1.35532	0.735895	0.855403	0.832219	0.810922	0.446328	0.069371	0.0658956	0.0433953	0.0627868	0.0231796	0.0979531	0.0281332	0.0228661	0.0303843	0.0153573
E6MXV4	Lysine--tRNA ligase OS=Neisseria meningitidis serogroup B / serotype 15 (strain H44/76) GN=lysS PE=3 SV=1	53.8767	21	metabolic process	cytoplasm	catalytic activity;metal ion binding;nucleotide binding	Cytoplasmic	0.785865	0.827583	0.928955	0.992483	0.838053	1.16088	1.64905	1.74523	1.64339	0.976763	0.0723799	0.110796	0.170592	0.0962234	0.0942357	0.209295	0.196501	0.010366	0.0989311	0.105641
E6MUQ8	Outer membrane protein oprM OS=Neisseria meningitidis serogroup B / serotype 15 (strain H44/76) GN=NMH_0511 PE=3 SV=1	53.4161	21	transport	membrane	transporter activity	OuterMembrane	0.439823	0.911108	0.948642	0.925301	1.08575	1.18062	1.07708	1.15546	1.11945	1.31937	0.372255	0.0730468	0.0942262	0.0780816	0.0646805	0.262794	0.327564	0.0251911	0.164958	0.0404648
E6MZP4	30S ribosomal protein S9 OS=Neisseria meningitidis serogroup B / serotype 15 (strain H44/76) GN=NMH_2060 PE=3 SV=1	59.2308	7	metabolic process	ribosome	structural molecule activity	Cytoplasmic	1.15405	0.880323	0.787664	0.749906	0.83041	1.28543	1.59022	1.48198	1.40758	1.09307	0.135828	0.0328893	0.07616	0.0176654	0.0183875	0.187717	0.0945938	0.108733	0.102329	0.0920879
E6MVU9	Uncharacterized protein OS=Neisseria meningitidis serogroup B / serotype 15 (strain H44/76) GN=NMH_0787 PE=4 SV=1	65.8667	21				CytoplasmicMembrane	0.886592	0.971507	0.709924	0.720049	0.432704	1.59795	1.6155	1.78988	1.75174	0.727658	0.122775	0.0442655	0.098938	0.0545115	0.0638729	0.120124	0.0860729	0.113547	0.140374	0.0282547
E6MY66	Glyceraldehyde-3-phosphate dehydrogenase OS=Neisseria meningitidis serogroup B / serotype 15 (strain H44/76) GN=gap PE=3 SV=1	69.1617	16	metabolic process		catalytic activity;nucleotide binding	Cytoplasmic	0.751492	0.735772	0.727575	0.679337	0.682949	1.69852	1.92897	1.65357	1.54759	0.907135	0.0630074	0.0269231	0.0417795	0.0218421	0.0293929	0.358237	0.318587	0.0999831	0.154324	0.145598
E6MX38	Bifunctional protein PutA OS=Neisseria meningitidis serogroup B / serotype 15 (strain H44/76) GN=NMH_0641 PE=3 SV=1	38.8843	36	metabolic process;regulation of biological process		catalytic activity;DNA binding	Cytoplasmic	1.15487	1.42781	1.12687	1.25609	1.23792	0.558146	0.922034	0.884992	0.885195	0.618519	0.0377577	0.140583	0.083786	0.03868	0.017439	0.165115	0.275663	0.0355816	0.0227932	0.0645913
E6MXF8	Gamma-glutamyltransferase OS=Neisseria meningitidis serogroup B / serotype 15 (strain H44/76) GN=ggt PE=4 SV=1	44.3316	20	metabolic process		catalytic activity	Periplasmic	0.376982	0.67526	0.931015	1.10958	0.938322	1.18888	1.11815	1.19477	1.35095	0.987333	0.164352	0.250739	0.0425217	0.0277583	0.0924433	0.183335	0.351802	0.108835	0.0539845	0.145335
E6MZ92	Peptidase, family S41 OS=Neisseria meningitidis serogroup B / serotype 15 (strain H44/76) GN=NMH_1764 PE=4 SV=1	62.753	23	metabolic process		catalytic activity;protein binding	CytoplasmicMembrane	0.796854	1.05127	0.976054	0.966132	0.68656	1.29921	1.55354	1.38339	1.48221	1.47754	0.0712321	0.127555	0.0626839	0.145889	0.0478275	0.1583	0.409234	0.202308	0.125178	0.295087
E6N0U2	Peptide methionine sulfoxide reductase msrA/msrB OS=Neisseria meningitidis serogroup B / serotype 15 (strain H44/76) GN=msrA PE=3 SV=1	42.2932	21	cellular homeostasis;metabolic process;regulation of biological process;response to stimulus		catalytic activity	Cytoplasmic	0.27456	0.988339	1.67725	1.889	1.84814	0.249708	0.243064	0.588559	0.898421	0.59482	0.137927	0.158776	0.227695	0.183474	0.153344	0.0299916	0.0147668	0.328589	0.432702	0.0733606
E6MZ82	30S ribosomal protein S6 OS=Neisseria meningitidis serogroup B / serotype 15 (strain H44/76) GN=rpsF PE=3 SV=1	86.0656	10	metabolic process	ribosome	RNA binding;structural molecule activity	Cytoplasmic	0.946795	0.774389	0.704703	0.725846	0.915402	1.071	1.20981	1.36979	1.38011	1.27245	0.0442351	0.0133351	0.0165531	0.0428911	0.0692923	0.230177	0.221143	0.0553029	0.0563849	0.170765
E6MZG0	DNA gyrase, A subunit OS=Neisseria meningitidis serogroup B / serotype 15 (strain H44/76) GN=gyrA PE=3 SV=1	53.1659	32	metabolic process	chromosome;cytoplasm	catalytic activity;DNA binding;nucleotide binding	Cytoplasmic	0.835264	0.871871	0.969966	1.01406	1.1227	1.2416	1.52134	1.57854	1.58756	1.05985	0.0198313	0.0835417	0.176594	0.097788	0.0589108	0.244172	0.293702	0.205619	0.0151328	0.131388
E6MY22	Uncharacterized protein OS=Neisseria meningitidis serogroup B / serotype 15 (strain H44/76) GN=NMH_1262 PE=4 SV=1	63.5514	8				Periplasmic	1.01222	1.13912	1.04552	1.04711	0.93584	1.07435	1.16305	1.15216	1.02177	0.660184	0.0251558	0.081761	0.0745931	0.0759361	0.0346386	0.0898373	0.118474	0.0830007	0.149792	0.0147111
E6MUX7	Valine--tRNA ligase OS=Neisseria meningitidis serogroup B / serotype 15 (strain H44/76) GN=valS PE=3 SV=1	28.3598	24	metabolic process;regulation of biological process	cytoplasm	catalytic activity;nucleotide binding	Cytoplasmic	1.1598	0.98249	0.907895	1.01817	0.947776	1.21585	1.71586	1.38412	1.37813	0.650665	0.168148	0.0339657	0.144249	0.0490739	0.0515205	0.138108	0.293194	0.0824233	0.128781	0.034473
E6MVH3	FetA OS=Neisseria meningitidis serogroup B / serotype 15 (strain H44/76) GN=NMH_0179 PE=4 SV=1	51.25	34	transport	membrane	metal ion binding;receptor activity	OuterMembrane	0.56197	1.30254	1.11566	1.09886	0.917222	0.796064	0.597148	0.979482	0.973938	1.34927	0.0597362	0.884139	0.540116	0.502449	0.48208	0.158518	0.171169	0.40757	0.38977	0.221174
E6MWP6	Inosine-5'-monophosphate dehydrogenase OS=Neisseria meningitidis serogroup B / serotype 15 (strain H44/76) GN=guaB PE=3 SV=1	57.2895	23	metabolic process		catalytic activity;metal ion binding;nucleotide binding	Cytoplasmic	0.680695	0.771309	0.790924	0.872978	0.878733	1.18856	1.34004	1.3804	1.28864	1.2181	0.0278715	0.057868	0.0566801	0.0769391	0.0436849	0.0656623	0.142321	0.0438829	0.0658437	0.103565
E6MVI3	Phosphoribosylformylglycinamidine synthase OS=Neisseria meningitidis serogroup B / serotype 15 (strain H44/76) GN=purL PE=3 SV=1	29.296	31	metabolic process	cytoplasm	catalytic activity;metal ion binding;nucleotide binding	Cytoplasmic	0.793061	1.09161	1.01353	1.01924	0.980189	0.667819	1.30702	1.45101	1.41962	0.68137	0.111523	0.170427	0.0479477	0.0790666	0.152714	0.335497	0.352948	0.13844	0.195892	0.0417691
E6MW18	Ribosomal protein L19 OS=Neisseria meningitidis serogroup B / serotype 15 (strain H44/76) GN=rplS PE=3 SV=1	61.9835	7	metabolic process	ribosome	structural molecule activity	Cytoplasmic	1.01752	0.853595	0.704101	0.717266	0.720287	1.26603	1.54471	1.51583	1.34994	1.14313	0.048658	0.0126324	0.067044	0.0267564	0.04791	0.173306	0.0628647	0.0563707	0.174183	0.057829
E6MXX2	Uncharacterized protein OS=Neisseria meningitidis serogroup B / serotype 15 (strain H44/76) GN=NMH_1210 PE=4 SV=1	66.5236	13				Cytoplasmic	0.874198	1.13938	1.17304	1.10771	0.861418	0.861319	1.09222	1.43116	1.31823	0.757667	0.0379647	0.0270588	0.22832	0.192235	0.190375	0.181882	0.1552	0.272948	0.0660435	0.169225
E6MZ99	Proline--tRNA ligase OS=Neisseria meningitidis serogroup B / serotype 15 (strain H44/76) GN=proS PE=3 SV=1	52.9215	23	metabolic process;regulation of biological process	cytoplasm	catalytic activity;nucleotide binding	Cytoplasmic	0.698106	0.844158	0.811258	0.835654	0.962738	1.10648	1.3473	1.43218	1.46424	1.06284	0.0873642	0.0224602	0.00586553	0.178719	0.129552	0.198717	0.138682	0.156956	0.160297	0.169911
E6MXS7	3-isopropylmalate dehydrogenase OS=Neisseria meningitidis serogroup B / serotype 15 (strain H44/76) GN=leuB PE=3 SV=1	53.0899	19	metabolic process	cytoplasm	catalytic activity;metal ion binding;nucleotide binding	Cytoplasmic	0.581543	1.15662	1.22384	1.23793	1.13661	1.10855	1.07531	0.958966	0.976689	0.515718	0.0983191	0.13323	0.126601	0.10377	0.050732	0.168049	0.199346	0.0581926	0.15189	0.0347525
E6MXN6	Phosphoribosylformylglycinamidine cyclo-ligase OS=Neisseria meningitidis serogroup B / serotype 15 (strain H44/76) GN=purM PE=3 SV=1	50.5814	19	metabolic process	cytoplasm	catalytic activity;nucleotide binding	Cytoplasmic	0.809608	0.649248	0.64613	0.630702	0.684066	1.01646	1.46158	1.70286	1.62509	1.26544	0.181581	0.0316781	0.0554575	0.0547755	0.0212309	0.255051	0.126067	0.00983531	0.0960664	0.0985244
E6N0M8	Threonine--tRNA ligase OS=Neisseria meningitidis serogroup B / serotype 15 (strain H44/76) GN=thrS PE=3 SV=1	31.3272	20	metabolic process	cytoplasm	catalytic activity;metal ion binding;nucleotide binding;RNA binding	Cytoplasmic	0.84114	0.745621	0.592908	0.722005	0.780379	1.20628	1.48848	1.73511	1.61003	1.04219	0.101717	0.0479255	0.0381783	0.0195833	0.0287942	0.381739	0.259701	0.0759358	0.0634733	0.127516
E6N0N7	Phenylalanine--tRNA ligase beta subunit OS=Neisseria meningitidis serogroup B / serotype 15 (strain H44/76) GN=pheT PE=3 SV=1	32.2745	22	metabolic process	cytoplasm	catalytic activity;metal ion binding;nucleotide binding;RNA binding	Cytoplasmic	0.768237	0.903161	0.78153	0.875031	1.02426	1.09053	1.34321	1.43236	1.3993	1.03365	0.041485	0.0369607	0.0492396	0.107688	0.111042	0.242592	0.13572	0.180429	0.0156651	0.0842264
E6N044	2,3-bisphosphoglycerate-dependent phosphoglycerate mutase OS=Neisseria meningitidis serogroup B / serotype 15 (strain H44/76) GN=gpmA PE=3 SV=1	76.2115	16	metabolic process		catalytic activity	Cytoplasmic	0.858255	1.088	1.12265	1.29089	1.18408	0.799838	0.987028	1.05838	0.978359	0.575721	0.246913	0.0927015	0.104401	0.0791632	0.139166	0.153751	0.155486	0.271007	0.12225	0.126901
E6MUV4	50S ribosomal protein L23 OS=Neisseria meningitidis serogroup B / serotype 15 (strain H44/76) GN=rplW PE=3 SV=1	72.1154	6	metabolic process	ribosome	RNA binding;structural molecule activity	Cytoplasmic	1.17644	0.768869	0.70616	0.664207	0.79064	1.28888	1.52531	1.49733	1.33069	0.918103	0.102211	0.156769	0.0519684	0.113898	0.0671055	0.131741	0.14506	0.112752	0.0838294	0.0558938
E6MZP5	Ribosomal protein L13 OS=Neisseria meningitidis serogroup B / serotype 15 (strain H44/76) GN=rplM PE=3 SV=1	51.8797	7	metabolic process	ribosome	structural molecule activity	Cytoplasmic	1.07166	0.860851	0.784288	0.701438	0.787741	1.36745	1.4115	1.4835	1.51788	1.05084	0.10067	0.102559	0.0395443	0.101441	0.0601122	0.0424068	0.287454	0.114573	0.154387	0.0692601
E6N085	RNA-binding protein Hfq OS=Neisseria meningitidis serogroup B / serotype 15 (strain H44/76) GN=hfq PE=3 SV=1	95.8763	7	regulation of biological process		RNA binding	Cytoplasmic	0.730226	0.81067	0.873926	0.995041	1.06174	1.01122	1.05501	1.08046	1.06052	0.767168	0.0854141	0.00740094	0.00479883	0.0751892	0.0874875	0.11825	0.100951	0.0470033	0.0325118	0.0257736
E6N0K7	Outer membrane protein assembly factor BamD OS=Neisseria meningitidis serogroup B / serotype 15 (strain H44/76) GN=yfiO PE=3 SV=1	64.0449	17	cell organization and biogenesis	membrane	protein binding	OuterMembrane	0.812441	1.05968	1.06392	1.0813	0.768368	1.19916	1.18856	1.22528	1.2197	0.888846	0.195583	0.0101069	0.054021	0.0625476	0.0343163	0.0938711	0.215553	0.171688	0.0234372	0.0319242
E6MVW0	Translation elongation factor P OS=Neisseria meningitidis serogroup B / serotype 15 (strain H44/76) GN=efp PE=3 SV=1	40.3226	6	metabolic process	cytoplasm	RNA binding	Cytoplasmic	1.07232	0.854336	0.78386	0.776158	0.593406	1.59065	2.21503	1.93909	1.70582	0.543912	0.140559	0.03372	0.0408703	0.0372974	0.0411744	0.287138	0.671365	0.0876403	0.16198	0.0333887
E6MWH2	Chaperone SurA OS=Neisseria meningitidis serogroup B / serotype 15 (strain H44/76) GN=NMH_1012 PE=4 SV=1	44.8468	14	metabolic process		catalytic activity	CytoplasmicMembrane	0.943536	1.16108	1.13702	1.13166	0.765044	0.931731	1.07161	1.09808	0.992101	0.667304	0.0348343	0.00685068	0.0781228	0.0827847	0.0434865	0.0945041	0.0824497	0.0635847	0.0920305	0.116968
E6MVN9	Aspartate aminotransferase OS=Neisseria meningitidis serogroup B / serotype 15 (strain H44/76) GN=NMH_0727 PE=4 SV=1	64.2317	22	metabolic process		catalytic activity	Cytoplasmic	0.894006	1.11356	1.27251	1.33765	1.35252	0.84805	0.99295	0.999508	1.06218	0.513117	0.048134	0.110948	0.172081	0.203802	0.217935	0.303835	0.167656	0.0874349	0.125885	0.0407564
E6MVC0	Stringent starvation protein A OS=Neisseria meningitidis serogroup B / serotype 15 (strain H44/76) GN=NMH_0126 PE=4 SV=1	64.1791	10	cellular homeostasis;regulation of biological process;response to stimulus		catalytic activity;protein binding	Cytoplasmic	0.519038	0.979712	1.07842	1.23698	1.26692	0.628992	0.752777	0.906865	0.827817	0.944821	0.0851817	0.146461	0.11979	0.288196	0.0552754	0.108567	0.0990628	0.0915132	0.0787728	0.141462
E6MYG0	PilN family protein OS=Neisseria meningitidis serogroup B / serotype 15 (strain H44/76) GN=NMH_1544 PE=4 SV=1	66.3317	13		membrane		CytoplasmicMembrane	0.906324	0.839924	0.888991	0.835504	0.925775	1.02989	1.34625	1.51716	1.31646	1.01668	0.0977278	0.0319822	0.0916213	0.00870094	0.0211138	0.287358	0.154345	0.105858	0.0178411	0.0509826
E6MUW5	Ribosomal L18p/L5e family protein OS=Neisseria meningitidis serogroup B / serotype 15 (strain H44/76) GN=NMH_0560 PE=4 SV=1	71.1111	7	metabolic process	ribosome	structural molecule activity	Cytoplasmic	1.08807	0.863369	0.764318	0.737705	0.841566	1.30127	1.53235	1.45215	1.38744	1.02838	0.0412597	0.03221	0.00659676	0.0326671	0.0531686	0.0822643	0.0863662	0.112776	0.0857778	0.0557617
E6MYS9	Transaldolase OS=Neisseria meningitidis serogroup B / serotype 15 (strain H44/76) GN=tal PE=3 SV=1	47.8632	14	metabolic process	cytoplasm	catalytic activity	Unknown	0.717195	1.22973	1.30068	1.36806	1.05388	0.771205	0.857792	1.18632	1.1458	0.470056	0.0339123	0.0567118	0.0566372	0.132748	0.0739769	0.180243	0.0623981	0.30112	0.0952617	0.0413956
E6MXM1	Uncharacterized protein OS=Neisseria meningitidis serogroup B / serotype 15 (strain H44/76) GN=NMH_1427 PE=4 SV=1	60.7143	4				Unknown	0.724493	1.1737	1.41397	1.52281	1.06415	0.803832	0.881843	1.03822	1.07965	0.238696	0.0202219	0.0365716	0.012307	0.0264417	0.0554295	0.144439	0.0359915	0.105788	0.111662	0.0195813
E6MU99	50S ribosomal protein L10 OS=Neisseria meningitidis serogroup B / serotype 15 (strain H44/76) GN=NMH_0345 PE=3 SV=1	78.2609	8		ribosome		Cytoplasmic	1.03165	0.833316	0.738499	0.774814	0.889181	1.16297	1.46234	1.44845	1.36619	1.17777	0.0545436	0.00256671	0.015837	0.0420805	0.109764	0.0916096	0.0946295	0.0629847	0.0708796	0.0781876
E6MXW4	Transcription elongation factor GreA OS=Neisseria meningitidis serogroup B / serotype 15 (strain H44/76) GN=greA PE=3 SV=1	60.1156	10	metabolic process;regulation of biological process		DNA binding;protein binding;RNA binding	Cytoplasmic	1.15834	1.09403	0.812679	0.927574	0.688887	1.03289	1.51461	1.7185	1.63606	0.552638	0.0334582	0.0480606	0.0937829	0.0510548	0.0566021	0.289942	0.102486	0.20809	0.104609	0.0139426
E6MZ38	Ribonucleoside-diphosphate reductase OS=Neisseria meningitidis serogroup B / serotype 15 (strain H44/76) GN=NMH_1710 PE=3 SV=1	27.668	17	metabolic process		catalytic activity;nucleotide binding	Cytoplasmic	0.762564	0.909222	0.792161	0.893441	0.984462	1.13258	1.37532	1.38704	1.30809	1.09866	0.0304678	0.0375094	0.0746142	0.0524456	0.0110731	0.16409	0.0294263	0.0899911	0.0580548	0.20248
E6MXX3	Iron-sulfur cluster binding protein OS=Neisseria meningitidis serogroup B / serotype 15 (strain H44/76) GN=NMH_1211 PE=4 SV=1	52.686	18	metabolic process			Cytoplasmic	1.02177	1.31297	1.12458	1.1576	0.872522	0.980895	1.32042	1.46624	1.21032	0.315618	0.0507015	0.0269068	0.059495	0.13694	0.128081	0.214162	0.0709499	0.0751225	0.313965	0.0505331
E6MUA7	30S ribosomal protein S7 OS=Neisseria meningitidis serogroup B / serotype 15 (strain H44/76) GN=rpsG PE=3 SV=1	58.209	11	metabolic process	ribosome	RNA binding;structural molecule activity	Cytoplasmic	1.08865	0.940781	0.806997	0.871819	1.01118	1.29918	1.48726	1.47903	1.46232	0.647918	0.0672185	0.0999595	0.026952	0.043905	0.030451	0.0559935	0.124483	0.159937	0.0724422	0.11501
E6N0E0	ATP-dependent zinc metalloprotease FtsH OS=Neisseria meningitidis serogroup B / serotype 15 (strain H44/76) GN=hflB PE=3 SV=1	41.6794	30	cell division;metabolic process;regulation of biological process;response to stimulus	membrane	catalytic activity;metal ion binding;nucleotide binding;protein binding	CytoplasmicMembrane	0.861586	0.987112	0.862311	0.812036	0.779687	1.09949	1.08558	1.38412	1.35778	1.42002	0.0681678	0.157574	0.0179779	0.0503103	0.0222365	0.123819	0.162047	0.165435	0.0104787	0.131702
E6MY79	Phosphoglycerate kinase OS=Neisseria meningitidis serogroup B / serotype 15 (strain H44/76) GN=NMH_1625 PE=3 SV=1	43.9614	13	metabolic process	cytoplasm	catalytic activity;nucleotide binding	Cytoplasmic	0.927063	0.984168	1.01555	0.984469	1.14339	0.915288	0.975017	1.10015	1.04628	0.671179	0.294828	0.232051	0.0533451	0.135649	0.0444239	0.285894	0.171399	0.0444121	0.169039	0.0873285
E6MWN1	Dihydroxy-acid dehydratase OS=Neisseria meningitidis serogroup B / serotype 15 (strain H44/76) GN=ilvD PE=3 SV=1	43.7803	19	metabolic process		catalytic activity;metal ion binding	Cytoplasmic	0.80874	0.912901	0.821564	0.915362	0.930091	1.28495	1.42352	1.68488	1.45979	1.00601	0.150148	0.092925	0.0714093	0.037695	0.00486823	0.230867	0.15516	0.138883	0.0896176	0.0821926
E6MU33	Twitching motility family protein OS=Neisseria meningitidis serogroup B / serotype 15 (strain H44/76) GN=NMH_0275 PE=4 SV=1	54.6569	18	transport		nucleotide binding	Cytoplasmic	0.653785	0.850416	1.01988	1.00861	0.728504	0.87907	1.21522	1.52857	1.49501	1.14679	0.20458	0.120841	0.117478	0.0999805	0.122455	0.280324	0.176786	0.295994	0.0966692	0.210733
E6MV92	Glycine--tRNA ligase beta subunit OS=Neisseria meningitidis serogroup B / serotype 15 (strain H44/76) GN=glyS PE=3 SV=1	40.1747	21	metabolic process	cytoplasm	catalytic activity;nucleotide binding	Cytoplasmic	0.779494	0.804494	0.870416	0.947604	1.1102	0.77849	1.02536	1.07047	1.08668	1.12047	0.203243	0.173384	0.0558171	0.052776	0.0948572	0.169858	0.206451	0.0963761	0.0868077	0.200612
E6N017	Acetolactate synthase OS=Neisseria meningitidis serogroup B / serotype 15 (strain H44/76) GN=ilvB PE=3 SV=1	44.8696	20	metabolic process		catalytic activity;metal ion binding;nucleotide binding	Cytoplasmic	0.861986	1.0523	1.20531	1.08917	1.2758	0.905379	1.06134	1.11404	1.13921	0.939343	0.0740103	0.221201	0.343726	0.0528412	0.0602226	0.0640654	0.0514146	0.0397629	0.102355	0.0652043
E6MXL3	Uncharacterized protein OS=Neisseria meningitidis serogroup B / serotype 15 (strain H44/76) GN=NMH_1418 PE=4 SV=1	30.9623	12			protein binding	Unknown	1.01181	0.960131	0.88846	0.985297	0.991514	0.790987	1.0717	1.16645	1.23939	1.1835	0.110405	0.0279125	0.0898526	0.0445838	0.118354	0.228401	0.102833	0.0640563	0.276624	0.134743
E6MV21	Fructose-bisphosphate aldolase, class II, Calvin cycle subtype OS=Neisseria meningitidis serogroup B / serotype 15 (strain H44/76) GN=fba PE=4 SV=1	50.8475	13	metabolic process		catalytic activity;metal ion binding	Cytoplasmic	0.686798	0.915781	0.842437	0.880031	1.14682	1.13433	1.29592	1.34691	1.25	0.988787	0.0576198	0.0894584	0.01702	0.105324	0.026336	0.295101	0.0969779	0.0454362	0.0526502	0.155875
E6MZA4	Dihydrolipoyl dehydrogenase OS=Neisseria meningitidis serogroup B / serotype 15 (strain H44/76) GN=NMH_1776 PE=4 SV=1	43.9344	11	cellular homeostasis;metabolic process;regulation of biological process		catalytic activity;nucleotide binding	Cytoplasmic	0.599576	0.782025	0.760979	0.883914	1.00846	0.984404	1.24996	1.45713	1.45597	1.13087	0.0551041	0.133148	0.0189019	0.0253262	0.129808	0.217176	0.156912	0.0395729	0.089483	0.12287
E6N0R0	Fimbrial protein OS=Neisseria meningitidis serogroup B / serotype 15 (strain H44/76) GN=NMH_2445 PE=3 SV=1	31.1765	7		membrane		Extracellular	1.09979	1.03748	1.0213	1.00808	1.1222	0.995772	1.09244	0.984254	0.916253	0.754355	0.0328113	0.0269211	0.0275847	0.0146	0.026494	0.0572988	0.0454425	0.0907914	0.0938746	0.00844594
E6MXY4	Protein RecA OS=Neisseria meningitidis serogroup B / serotype 15 (strain H44/76) GN=recA PE=3 SV=1	42.2414	11	cell communication;metabolic process;response to stimulus	cytoplasm	catalytic activity;DNA binding;nucleotide binding	Cytoplasmic	0.73431	0.844582	0.897393	0.891795	1.11471	0.929017	1.0564	1.12045	1.11386	1.022	0.0589311	0.0430962	0.0156309	0.0438418	0.0292701	0.155157	0.168764	0.102169	0.0145378	0.0987673
E6MVW9	5,10-methylenetetrahydrofolate reductase OS=Neisseria meningitidis serogroup B / serotype 15 (strain H44/76) GN=metF PE=4 SV=1	69.863	17	metabolic process	cytosol	catalytic activity	Cytoplasmic	1.96638	1.29398	0.972389	1.02135	0.979651	0.799037	0.855017	1.04292	0.938896	0.754423	1.02883	0.30385	0.130842	0.178764	0.16869	0.245401	0.511672	0.130861	0.0651277	0.063591
E6MY99	Adenylate kinase OS=Neisseria meningitidis serogroup B / serotype 15 (strain H44/76) GN=adk PE=3 SV=1	74.4186	18	metabolic process	cytoplasm	catalytic activity;nucleotide binding	Cytoplasmic	0.920108	1.06043	1.13694	1.20102	1.08113	0.949503	1.11197	1.09357	1.18443	0.486253	0.0116174	0.0356555	0.0044079	0.0767327	0.0519029	0.19046	0.147282	0.0409929	0.0445461	0.0457386
E6MWQ1	Bacterioferritin OS=Neisseria meningitidis serogroup B / serotype 15 (strain H44/76) GN=NMH_1094 PE=3 SV=1	73.3766	9	cellular homeostasis;transport		metal ion binding	Cytoplasmic	0.95779	0.835147	1.01757	1.09664	1.20892	1.28761	1.32968	1.17828	1.05942	0.547741	0.0577674	0.144466	0.0994428	0.0734057	0.0518267	0.214732	0.171644	0.271574	0.162615	0.0515885
E6MU44	Capsule polysaccharide export inner-membrane protein bexC OS=Neisseria meningitidis serogroup B / serotype 15 (strain H44/76) GN=NMH_0286 PE=4 SV=1	53.8058	15	transport	membrane	transporter activity	Unknown	0.55465	0.634428	0.614055	0.721413	0.820488	1.29068	1.13837	1.28116	1.42629	2.18768	0.144724	0.0744746	0.153064	0.0537314	0.217476	0.153631	0.306644	0.175134	0.0763092	0.114634
E6MXJ0	Uncharacterized protein OS=Neisseria meningitidis serogroup B / serotype 15 (strain H44/76) GN=NMH_1395 PE=4 SV=1	69.3642	13				Unknown	0.698455	1.02835	1.0521	1.12517	1.13414	1.04104	1.03113	1.07181	1.03259	0.913707	0.0583799	0.0525931	0.0547514	0.0476909	0.0712226	0.112005	0.20241	0.0298871	0.0449671	0.0266258
E6MUD0	4Fe-4S binding domain protein OS=Neisseria meningitidis serogroup B / serotype 15 (strain H44/76) GN=NMH_0376 PE=4 SV=1	33.0781	35	metabolic process		catalytic activity;nucleotide binding	Cytoplasmic	0.588061	0.616969	0.61102	0.551545	0.606926	1.3478	1.9159	2.05686	2.02134	1.30912	0.0968308	0.0911648	0.102845	0.0853396	0.100488	0.285468	0.406977	0.540691	0.38723	0.198292
E6MY94	Adenylosuccinate synthetase OS=Neisseria meningitidis serogroup B / serotype 15 (strain H44/76) GN=purA PE=3 SV=1	25.576	9	metabolic process	cytoplasm	catalytic activity;metal ion binding;nucleotide binding	Cytoplasmic	0.812363	1.04452	1.11591	1.10339	1.10312	1.02866	1.17351	1.35855	1.23582	0.666876	0.0793438	0.113193	0.0818625	0.0734419	0.0388946	0.205316	0.213234	0.0893514	0.033927	0.114695
E6MUC5	Alkyl hydroperoxide reductase AhpD OS=Neisseria meningitidis serogroup B / serotype 15 (strain H44/76) GN=NMH_0371 PE=4 SV=1	34.8018	9	metabolic process		antioxidant activity;catalytic activity	Unknown	0.0245543	0.0101575	0.00867888	0.00768363	0.00648401	2.42011	3.45541	3.29119	2.67661	1.37285	0.0093565	0.00242821	0.00093024	0.000117072	9.17593e-05	0.354331	0.427434	0.528408	0.621722	0.167633
E6MY61	Electron transfer flavoprotein subunit beta OS=Neisseria meningitidis serogroup B / serotype 15 (strain H44/76) GN=NMH_1607 PE=4 SV=1	61.8474	17	metabolic process			Periplasmic	0.868087	0.917496	0.946067	0.984627	1.01332	1.04675	1.40587	1.32454	1.399	0.839206	0.0169145	0.0498732	0.0334083	0.0775024	0.0439637	0.114263	0.314169	0.0683865	0.028152	0.0616847
E6MXV7	Metallopeptidase family M24 family protein OS=Neisseria meningitidis serogroup B / serotype 15 (strain H44/76) GN=NMH_1195 PE=4 SV=1	40.8194	18	metabolic process		catalytic activity	Unknown	0.613274	1.15684	1.4812	1.44796	1.29996	0.818309	0.788937	0.881845	0.811531	0.578651	0.0563535	0.0352779	0.247109	0.0123181	0.0838364	0.0344944	0.110536	0.0596487	0.219608	0.0556463
E6MVE8	10 kDa chaperonin OS=Neisseria meningitidis serogroup B / serotype 15 (strain H44/76) GN=NMH_0154 PE=3 SV=1	63.5417	6	metabolic process	cytoplasm	nucleotide binding	Cytoplasmic	0.87445	1.04307	0.985926	1.09895	0.998252	0.985686	1.12038	1.14512	1.20613	0.794919	0.0115988	0.118243	0.0424482	0.15898	0.0492241	0.065493	0.0595684	0.0436317	0.0562772	0.133143
E6MXB1	Cytochrome c family protein OS=Neisseria meningitidis serogroup B / serotype 15 (strain H44/76) GN=NMH_1314 PE=4 SV=1	49.4624	10	metabolic process	membrane	metal ion binding	Unknown	0.996068	1.03332	1.02201	1.04949	1.13044	0.769572	0.994202	0.992862	1.00724	1.03036	0.0478316	0.042789	0.0493445	0.0444971	0.092755	0.210125	0.147623	0.0375319	0.0734684	0.121895
E6MV52	Leucyl-tRNA synthetase OS=Neisseria meningitidis serogroup B / serotype 15 (strain H44/76) GN=leuS PE=3 SV=1	29.6804	22	metabolic process;regulation of biological process	cytoplasm	catalytic activity;nucleotide binding	Cytoplasmic	0.805121	0.886382	0.966566	0.894163	1.13467	0.977363	1.34278	1.18362	1.32064	0.895136	0.239059	0.0261261	0.0289528	0.0582929	0.150579	0.283218	0.126874	0.081531	0.020128	0.133448
E6MWG8	DSBA-like thioredoxin domain protein OS=Neisseria meningitidis serogroup B / serotype 15 (strain H44/76) GN=NMH_1008 PE=4 SV=1	55.1724	13	cellular homeostasis;regulation of biological process			Periplasmic	0.843062	1.07566	1.18271	1.27199	1.43717	0.834271	0.814329	0.79697	0.720444	0.654111	0.082526	0.136538	0.0730112	0.118543	0.206733	0.10865	0.0872141	0.0865961	0.0868147	0.0319837
E6MUQ9	Inner membrane protein OS=Neisseria meningitidis serogroup B / serotype 15 (strain H44/76) GN=bpeB PE=4 SV=1	26.8041	17	transport	membrane	transporter activity	CytoplasmicMembrane	0.653371	0.866855	0.793301	1.03069	1.11522	1.25563	1.15118	1.29712	1.23222	1.39273	0.0880608	0.270461	0.040953	0.0401209	0.0757818	0.05866	0.343895	0.229565	0.191613	0.164105
E6MVV0	Dihydrodipicolinate synthase OS=Neisseria meningitidis serogroup B / serotype 15 (strain H44/76) GN=dapA PE=3 SV=1	53.6082	9	metabolic process	cytoplasm	catalytic activity;metal ion binding	Cytoplasmic	0.553579	0.719907	0.987948	0.922076	0.831202	1.26276	1.38062	1.58101	1.69011	0.830583	0.245747	0.144039	0.109421	0.0777674	0.125042	0.360731	0.183432	0.193015	0.0947316	0.0781832
E6MWP1	GTP-binding protein TypA/BipA OS=Neisseria meningitidis serogroup B / serotype 15 (strain H44/76) GN=typA PE=4 SV=1	54.063	25			catalytic activity;nucleotide binding	CytoplasmicMembrane	0.749952	0.633316	0.599361	0.644122	0.718872	1.88814	1.57408	1.70271	1.64768	1.16813	0.144221	0.036604	0.0209504	0.0589103	0.0889955	0.984259	0.181625	0.119977	0.0757186	0.131791
E6MWN4	Bifunctional sulfate adenylyltransferase subunit 1/adenylylsulfate kinase domain protein OS=Neisseria meningitidis serogroup B / serotype 15 (strain H44/76) GN=cysN PE=4 SV=1	61.215	22	metabolic process		catalytic activity;nucleotide binding	Cytoplasmic	0.126067	0.00989167	0.0130407	0.0107034	0.0244269	2.46571	3.17024	3.02442	3.04987	2.09458	0.194689	0.00211178	0.0071689	0.00511427	0.0100341	0.324475	0.0286462	0.0758203	0.296347	0.234322
E6MYR1	Enoyl-[acyl-carrier-protein] reductase [NADH] OS=Neisseria meningitidis serogroup B / serotype 15 (strain H44/76) GN=NMH_1909 PE=4 SV=1	55.5556	13	metabolic process		catalytic activity	CytoplasmicMembrane	1.00667	1.06046	0.808016	1.1292	1.18516	0.681058	1.09684	1.12054	1.03648	0.610937	0.0438411	0.051739	0.24496	0.125988	0.0395491	0.160526	0.186847	0.129611	0.107445	0.0812772
E6MW68	Major ferric iron-binding protein OS=Neisseria meningitidis serogroup B / serotype 15 (strain H44/76) GN=NMH_0906 PE=4 SV=1	71.5026	12	transport		transporter activity	Periplasmic	0.867715	1.33163	1.13423	1.04284	0.374504	1.0475	1.15809	1.66723	1.89411	0.401329	0.060424	0.33796	0.200322	0.217022	0.0724495	0.0549541	0.0246587	0.441329	0.396324	0.0828237
E6MYZ5	TonB-dependent Receptor Plug domain protein OS=Neisseria meningitidis serogroup B / serotype 15 (strain H44/76) GN=NMH_1994 PE=3 SV=1	46.5699	25	transport	membrane	receptor activity	Unknown	0.130346	0.67678	0.718938	0.730673	0.634913	0.0194008	0.773356	2.50585	2.55957	1.59478	0.16769	0.331756	0.0410365	0.0475893	0.0457935	0.00183892	0.667418	1.04847	0.228708	0.0516831
E6MXG1	Fructose-1,6-bisphosphatase class 1 OS=Neisseria meningitidis serogroup B / serotype 15 (strain H44/76) GN=fbp PE=3 SV=1	35.3425	9	metabolic process	cytoplasm	catalytic activity;metal ion binding	Unknown	0.378648	#VALUE!	0.989482	1.32221	1.46432	0.846944	0.595322	1.14445	1.21371	0.715101	0.321061	#VALUE!	0.13259	0.190241	0.122292	0.412341	0.378393	0.0586434	0.228424	0.0892643
E6MWS8	Lon protease OS=Neisseria meningitidis serogroup B / serotype 15 (strain H44/76) GN=lon PE=2 SV=1	42.1951	28	metabolic process;response to stimulus	cytoplasm	catalytic activity;DNA binding;nucleotide binding	Cytoplasmic	0.750297	0.572484	0.357586	0.329867	0.563369	1.28211	1.58836	1.80907	1.8692	1.65369	0.345484	0.315315	0.0828793	0.0402078	0.10341	0.264312	0.470295	0.0431102	0.25988	0.470158
E6MYD9	Protein-export chaperone SecB OS=Neisseria meningitidis serogroup B / serotype 15 (strain H44/76) GN=secB PE=3 SV=1	43.5374	4	cell organization and biogenesis;metabolic process;transport	cytoplasm	protein binding	Cytoplasmic	0.71567	0.924806	0.886048	1.01577	1.04623	1.22734	1.07897	1.13192	1.1368	0.781154	0.0309104	0.0405122	0.135234	0.0871095	0.0406093	0.106552	0.0526729	0.0377699	0.0725212	0.0582123
E6MW48	Transcription termination factor Rho OS=Neisseria meningitidis serogroup B / serotype 15 (strain H44/76) GN=rho PE=3 SV=1	54.1766	19	metabolic process;regulation of biological process		catalytic activity;nucleotide binding;RNA binding	Cytoplasmic	#VALUE!	0.895513	0.874818	0.685878	0.982831	0.985443	1.45086	1.37806	1.41911	1.19694	#VALUE!	0.151528	0.415685	0.141629	0.0546875	0.125797	0.0932288	0.0387047	0.199065	0.0752479
E6MVS8	NADH:ubiquinone oxidoreductase, Na(+)-translocating, A subunit OS=Neisseria meningitidis serogroup B / serotype 15 (strain H44/76) GN=nqrA PE=3 SV=1	45.6376	17	metabolic process;transport		catalytic activity	Cytoplasmic	1.01816	0.900848	0.75955	0.839341	0.853443	1.051	1.46466	1.37703	1.26705	1.00856	0.0503208	0.0592405	0.0114448	0.0577208	0.0486991	0.113244	0.181864	0.186186	0.363283	0.0347983
E6MTZ7	Thiol:disulfide interchange protein DsbD OS=Neisseria meningitidis serogroup B / serotype 15 (strain H44/76) GN=dsbD PE=3 SV=1	34.584	15	cell organization and biogenesis;cellular homeostasis;metabolic process;regulation of biological process;transport	membrane	antioxidant activity;catalytic activity	CytoplasmicMembrane	0.693023	0.993715	1.28388	1.22257	1.05203	1.22622	1.56683	1.78706	1.30787	0.615724	0.0502673	0.182547	0.357957	0.307866	0.153843	0.1246	0.294502	0.880233	0.0397118	0.0392946
E6MYF8	Penicillin-binding , 1A family protein OS=Neisseria meningitidis serogroup B / serotype 15 (strain H44/76) GN=NMH_1542 PE=4 SV=1	44.7205	27		membrane	catalytic activity	Extracellular	#VALUE!	1.1565	1.13494	1.41434	1.26105	1.26243	1.29693	1.11369	1.15456	0.176592	#VALUE!	0.149772	0.176046	0.202918	0.269807	0.1607	0.206397	0.307623	0.22661	0.0340433
E6MU64	Pyruvate kinase OS=Neisseria meningitidis serogroup B / serotype 15 (strain H44/76) GN=pyk PE=4 SV=1	57.9592	21	metabolic process		catalytic activity;metal ion binding	Cytoplasmic	0.811537	0.892402	0.803802	0.837377	1.14492	1.19808	1.20288	1.06244	0.984143	1.04837	0.156154	0.0352777	0.060068	0.107486	0.116227	0.049014	0.129832	0.0382882	0.0773094	0.0813144
E6N0G5	NADP-dependent malic enzyme domain protein OS=Neisseria meningitidis serogroup B / serotype 15 (strain H44/76) GN=NMH_2280 PE=4 SV=1	42.4883	16	metabolic process		catalytic activity;metal ion binding;nucleotide binding	Cytoplasmic	0.751224	0.965803	1.25119	1.38834	1.16826	0.724413	0.924252	1.1005	1.04172	0.477414	0.142757	0.0129475	0.085151	0.122851	0.0864218	0.179278	0.061523	0.289386	0.190563	0.0469493
E6MXB8	Seryl-tRNA synthetase OS=Neisseria meningitidis serogroup B / serotype 15 (strain H44/76) GN=serS PE=3 SV=1	62.181	19	metabolic process	cytoplasm	catalytic activity;nucleotide binding	Cytoplasmic	0.971527	1.28457	1.14757	1.23637	1.34417	0.774283	1.21668	1.08748	1.2968	0.894562	0.142757	0.194638	0.0458552	0.168074	0.177897	0.352953	0.135073	0.0899516	0.0602594	0.158497
E6MW15	Periplasmic solute binding family protein OS=Neisseria meningitidis serogroup B / serotype 15 (strain H44/76) GN=NMH_0853 PE=4 SV=1	46.7105	10	transport		metal ion binding	CytoplasmicMembrane	1.08325	1.00212	0.657638	0.547983	0.629308	0.0546909	0.94311	2.1229	2.14023	1.1661	0.124689	0.0653934	0.138226	0.115592	0.115718	0.0469703	0.759709	0.582409	0.136327	0.489424
E6MXL6	Uncharacterized protein OS=Neisseria meningitidis serogroup B / serotype 15 (strain H44/76) GN=NMH_1421 PE=4 SV=1	57.0093	7				Unknown	0.839322	1.00078	1.07565	1.1063	1.29696	0.736714	1.02359	1.10799	1.25344	0.940623	0.0403482	0.0630528	0.00509141	0.152632	0.0400346	0.17061	0.0478871	0.0503409	0.149618	0.056786
E6MVJ3	Arginine biosynthesis bifunctional protein ArgJ OS=Neisseria meningitidis serogroup B / serotype 15 (strain H44/76) GN=argJ PE=3 SV=1	28.8177	9	metabolic process	cytoplasm	catalytic activity	Cytoplasmic	0.830619	1.11815	1.53616	1.46826	1.30231	0.960689	0.755763	1.17395	1.26105	0.684153	0.204268	0.0692323	0.126504	0.0512655	0.146422	0.309852	0.734183	0.470121	0.2039	0.124477
E6MZP9	Phosphoenolpyruvate carboxylase OS=Neisseria meningitidis serogroup B / serotype 15 (strain H44/76) GN=ppc PE=3 SV=1	26.0823	21	metabolic process		catalytic activity;metal ion binding	Cytoplasmic	0.59015	1.02735	1.25282	1.18454	1.36705	0.805905	0.826553	0.892817	0.911905	0.951317	0.0248473	0.0458145	0.374434	0.0420897	0.156512	0.151271	0.167482	0.118633	0.117856	0.139757
E6MWS5	Homoserine dehydrogenase OS=Neisseria meningitidis serogroup B / serotype 15 (strain H44/76) GN=NMH_1118 PE=4 SV=1	45.977	14	metabolic process		catalytic activity;nucleotide binding	Cytoplasmic	0.822797	0.75828	0.633819	0.706761	0.872702	1.29009	1.53063	1.48488	1.44731	1.04285	0.0971996	0.0135947	0.0514239	0.0687199	0.107149	0.229379	0.183245	0.05486	0.200181	0.0998771
E6MZZ6	Glutathione synthase OS=Neisseria meningitidis serogroup B / serotype 15 (strain H44/76) GN=gshB PE=3 SV=1	37.1069	13	metabolic process	cytosol	catalytic activity;metal ion binding;nucleotide binding	Cytoplasmic	0.461535	1.10272	1.27166	1.34967	1.49216	0.673175	0.938458	0.751438	0.819968	1.0518	0.10227	0.0465982	0.129458	0.0310859	0.0496445	0.123463	0.121188	0.071239	0.0472466	0.16763
E6MUW2	Ribosomal protein L24 OS=Neisseria meningitidis serogroup B / serotype 15 (strain H44/76) GN=rplX PE=3 SV=1	51.4019	7	metabolic process	ribosome	RNA binding;structural molecule activity	Cytoplasmic	1.08275	0.846362	0.786192	0.789695	0.801565	1.47266	1.55383	1.58086	1.45559	0.607087	0.025744	0.0594423	0.0100959	0.0340932	0.0740169	0.172527	0.102012	0.178238	0.049304	0.00772922
E6MY57	Phosphoribosylamine--glycine ligase OS=Neisseria meningitidis serogroup B / serotype 15 (strain H44/76) GN=purD PE=3 SV=1	49.6454	15	metabolic process		catalytic activity;metal ion binding;nucleotide binding	Cytoplasmic	0.938576	1.12126	1.14967	1.04136	1.0055	0.91179	1.30923	1.25812	1.18863	0.515268	0.0795076	0.0142543	0.195035	0.0195529	0.0280139	0.268075	0.0316438	0.220504	0.0943667	0.0689681
E6MYE9	S-adenosylmethionine synthase OS=Neisseria meningitidis serogroup B / serotype 15 (strain H44/76) GN=metK PE=3 SV=1	36.5039	11	metabolic process	cytoplasm	catalytic activity;metal ion binding;nucleotide binding	Cytoplasmic	0.776144	0.863845	0.801213	0.833058	0.882643	1.068	1.53083	1.47682	1.28034	0.830713	0.215906	0.0466924	0.139377	0.00353731	0.0306104	0.197028	0.163367	0.183566	0.194009	0.127257
E6MUU1	Sporulation initiation inhibitor protein soj OS=Neisseria meningitidis serogroup B / serotype 15 (strain H44/76) GN=NMH_0592 PE=4 SV=1	53.6965	9	metabolic process		catalytic activity;nucleotide binding	CytoplasmicMembrane	#VALUE!	0.95931	1.0054	0.917691	1.083	0.58651	1.16816	1.13944	1.29383	1.50071	#VALUE!	0.2102	0.30823	0.0270745	0.0772533	0.3584	0.185764	0.0479053	0.146341	0.201505
E6N0N3	Phenylalanine--tRNA ligase alpha subunit OS=Neisseria meningitidis serogroup B / serotype 15 (strain H44/76) GN=pheS PE=3 SV=1	34.0909	10	metabolic process	cytoplasm	catalytic activity;metal ion binding;nucleotide binding;RNA binding	Cytoplasmic	0.776469	1.19551	0.837104	0.882289	1.01891	0.879447	1.32421	1.83063	1.42123	0.988995	0.394007	0.433599	0.0577106	0.0861379	0.0299313	0.174773	0.134666	0.50677	0.159102	0.0150006
E6MX74	Citrate synthase OS=Neisseria meningitidis serogroup B / serotype 15 (strain H44/76) GN=NMH_0679 PE=3 SV=1	51.8229	16	metabolic process	cytoplasm	catalytic activity	Cytoplasmic	1.49278	1.77979	1.61143	1.7959	1.98129	0.0568337	0.0662286	0.0336809	0.0735151	0.0365851	0.056679	0.187598	0.0371317	0.0995223	0.143853	0.064543	0.0589013	0.0348956	0.0398996	0.031617
E6MXU4	Ferredoxin--NADP reductase OS=Neisseria meningitidis serogroup B / serotype 15 (strain H44/76) GN=NMH_1502 PE=4 SV=1	60.4651	14	metabolic process		catalytic activity	Cytoplasmic	0.85051	1.06719	1.06868	1.05611	0.836205	1.18982	1.42751	1.44792	1.41005	0.480535	0.108291	0.0395553	0.0647569	0.092257	0.0690453	0.125248	0.100393	0.0560498	0.0585584	0.0188323
E6MVA0	ATP synthase F0, B subunit OS=Neisseria meningitidis serogroup B / serotype 15 (strain H44/76) GN=atpF PE=3 SV=1	63.4615	13	metabolic process;transport	membrane	catalytic activity;transporter activity	CytoplasmicMembrane	1.00052	0.892022	0.855904	0.967616	1.02528	1.12403	1.39742	1.42015	1.36352	0.85102	0.01512	0.0160763	0.0543731	0.0375542	0.0240225	0.279858	0.0692415	0.0955168	0.107756	0.0611897
E6MU17	Arginyl-tRNA synthetase OS=Neisseria meningitidis serogroup B / serotype 15 (strain H44/76) GN=argS PE=3 SV=1	43.3566	17	metabolic process	cytoplasm	catalytic activity;nucleotide binding	Cytoplasmic	0.744973	0.99759	0.891052	0.903965	0.88174	0.912196	0.915726	1.29513	1.39492	0.673832	0.19437	0.127932	0.124692	0.14121	0.0463766	0.256656	0.451672	0.167853	0.256282	0.1061
E6MZA2	Acetyltransferase component of pyruvate dehydrogenase complex OS=Neisseria meningitidis serogroup B / serotype 15 (strain H44/76) GN=aceF PE=3 SV=1	42.7256	15	metabolic process		catalytic activity	Cytoplasmic	0.595913	0.903058	0.925662	0.98272	1.09182	0.965728	1.1389	1.21802	1.13381	1.00637	0.032257	0.113657	0.0569531	0.0404523	0.104309	0.154401	0.041205	0.0411993	0.0849928	0.03623
E6MUU9	Ribosomal protein S10 OS=Neisseria meningitidis serogroup B / serotype 15 (strain H44/76) GN=rpsJ PE=3 SV=1	61.165	9	metabolic process	ribosome	RNA binding;structural molecule activity	Cytoplasmic	1.05472	0.865157	0.761514	0.775114	0.80401	1.17336	1.3669	1.39137	1.35315	0.982888	0.0674523	0.0219318	0.0208594	0.0161838	0.0450169	0.240675	0.179588	0.096156	0.122544	0.188127
E6N016	Acetolactate synthase, small subunit OS=Neisseria meningitidis serogroup B / serotype 15 (strain H44/76) GN=ilvN PE=4 SV=1	79.7546	14	metabolic process		catalytic activity	Cytoplasmic	0.765196	0.979434	0.997365	1.0237	1.2744	0.748368	0.912985	1.01422	0.993883	1.32961	0.0231378	0.0745722	0.0403476	0.0427575	0.0467419	0.107998	0.0566361	0.0432853	0.0355825	0.25063
E6MW62	Phosphoribosylformimino-5-aminoimidazole carboxamide ribotide isomerase OS=Neisseria meningitidis serogroup B / serotype 15 (strain H44/76) GN=hisA PE=3 SV=1	68.1633	12	metabolic process	cytoplasm	catalytic activity;nucleotide binding	Cytoplasmic	0.8197	1.20502	1.31097	1.26388	1.43319	0.585053	0.776203	0.754047	0.800913	0.744203	0.0750437	0.19218	0.133095	0.0446997	0.0201609	0.0225547	0.108498	0.0587211	0.164078	0.0727686
E6MV64	Membrane protein insertase YidC OS=Neisseria meningitidis serogroup B / serotype 15 (strain H44/76) GN=NMH_0070 PE=3 SV=1	31.0092	11	transport	membrane		CytoplasmicMembrane	0.909683	1.13856	0.968367	0.979767	0.856568	0.984393	1.37359	1.51924	1.26797	1.09319	0.0916481	0.244845	0.206796	0.135061	0.0837452	0.333602	0.0500998	0.15522	0.029834	0.0213848
E6MXT6	Glutamate--cysteine ligase OS=Neisseria meningitidis serogroup B / serotype 15 (strain H44/76) GN=gshA PE=4 SV=1	45.2116	16			catalytic activity	Cytoplasmic	#VALUE!	0.779021	0.760672	0.790265	0.833466	1.12628	1.57479	1.91833	1.99416	1.03474	#VALUE!	0.0433952	0.0932218	0.0377822	0.0516459	0.317629	0.131082	0.511697	0.197361	0.0841079
E6MVT4	Glycine cleavage system T protein OS=Neisseria meningitidis serogroup B / serotype 15 (strain H44/76) GN=gcvT PE=3 SV=1	43.1694	12	metabolic process		catalytic activity	Unknown	0.41694	0.868147	0.936846	1.15912	1.22829	0.282036	0.603761	1.25191	1.63459	1.37319	0.0617587	0.011518	0.208511	0.0418927	0.143881	0.155342	0.107882	0.442958	0.404633	0.35467
E6MXS6	YceI-like domain protein OS=Neisseria meningitidis serogroup B / serotype 15 (strain H44/76) GN=NMH_1484 PE=4 SV=1	63.1016	10				Unknown	0.551681	1.21593	1.24489	1.13292	1.56703	0.776078	0.768469	0.918706	0.937445	0.672228	0.00103717	0.0263584	0.112015	0.129915	0.0418539	0.0766344	0.148784	0.153412	0.0648221	0.0842708
E6MV10	Acetyl-CoA carboxylase, biotin carboxylase OS=Neisseria meningitidis serogroup B / serotype 15 (strain H44/76) GN=accC PE=4 SV=1	31.5673	12			catalytic activity;metal ion binding;nucleotide binding	Cytoplasmic	0.882236	1.0732	0.913144	0.938886	1.12058	0.874125	0.991388	1.24382	1.12715	0.724395	0.151305	0.188146	0.0932765	0.0735751	0.107637	0.18401	0.146236	0.0737572	0.0253814	0.0880388
E6MXL4	Uncharacterized protein OS=Neisseria meningitidis serogroup B / serotype 15 (strain H44/76) GN=NMH_1419 PE=4 SV=1	46.5753	15	regulation of biological process;response to stimulus			Unknown	0.917588	0.883639	0.914027	0.919848	0.972524	0.849801	1.07883	1.31467	1.24325	1.11437	0.032995	0.0953065	0.0910609	0.0769916	0.00585895	0.119952	0.142321	0.0754852	0.0277356	0.0698292
E6MUC4	Acyl-CoA dehydrogenase, N-terminal domain protein OS=Neisseria meningitidis serogroup B / serotype 15 (strain H44/76) GN=NMH_0370 PE=4 SV=1	50.6887	15	metabolic process		catalytic activity;nucleotide binding	Cytoplasmic	0.0139033	0.0087174	0.00867888	0.00768363	0.00648401	2.3362	3.17064	2.87043	2.72606	2.0773	0.00113186	8.40099e-05	0.00093024	0.000117072	9.17593e-05	0.515015	0.179983	0.256498	0.548906	0.277959
E6MZZ0	CTP synthase OS=Neisseria meningitidis serogroup B / serotype 15 (strain H44/76) GN=pyrG PE=3 SV=1	40.8088	17	metabolic process		catalytic activity;metal ion binding;nucleotide binding	Cytoplasmic	0.907612	1.00611	1.00004	1.0655	1.03916	1.0871	1.25388	1.26874	1.20799	0.893002	0.0533041	0.0882751	0.164518	0.0805985	0.0587633	0.130295	0.136092	0.101288	0.0842723	0.13232
E6MVS0	GrpE family protein OS=Neisseria meningitidis serogroup B / serotype 15 (strain H44/76) GN=NMH_0758 PE=3 SV=1	67.7083	13	metabolic process;regulation of biological process	cytoplasm	enzyme regulator activity;nucleotide binding;protein binding	Cytoplasmic	0.872311	0.955947	0.954363	0.910627	0.829509	0.979218	1.13509	1.36799	1.40105	0.899985	0.13831	0.0454018	0.0622673	0.121544	0.0131662	0.140845	0.0847174	0.118675	0.151275	0.07549
E6MXF3	Outer membrane OpcA family protein OS=Neisseria meningitidis serogroup B / serotype 15 (strain H44/76) GN=NMH_1358 PE=4 SV=1	58.4559	15	metabolic process		catalytic activity	OuterMembrane	1.0828	1.14508	1.06695	1.21993	0.880889	0.75521	0.85552	1.08619	0.961138	0.711268	0.0880074	0.0866482	0.0603768	0.175744	0.0624961	0.0519639	0.115492	0.104053	0.0844876	0.0338184
E6MVA7	ParB-like partition s domain protein OS=Neisseria meningitidis serogroup B / serotype 15 (strain H44/76) GN=NMH_0113 PE=4 SV=1	53.8462	11			DNA binding	Cytoplasmic	0.451418	0.827968	0.983092	0.796874	1.03775	0.824281	0.89833	1.54825	1.25362	1.35727	0.382881	0.117003	0.448922	0.145521	0.023039	0.0498888	0.256157	1.05475	0.0541779	0.343526
E6MVQ1	MacA OS=Neisseria meningitidis serogroup B / serotype 15 (strain H44/76) GN=NMH_0739 PE=4 SV=1	46.6837	13	transport	membrane	transporter activity	CytoplasmicMembrane	#VALUE!	#VALUE!	0.792496	0.673346	0.973376	1.31254	#VALUE!	0.719346	1.25046	1.85323	#VALUE!	#VALUE!	0.263771	0.178276	0.0829609	0.0374697	#VALUE!	0.625297	0.11651	0.36622
E6MZ79	Ribosomal protein L9 OS=Neisseria meningitidis serogroup B / serotype 15 (strain H44/76) GN=rplI PE=3 SV=1	63.3333	9	metabolic process	ribosome	RNA binding;structural molecule activity	Cytoplasmic	1.05359	0.852394	0.761153	0.763067	0.69841	1.18129	1.45714	1.52061	1.41537	0.958188	0.0401534	0.0180436	0.0205582	0.0310673	0.0459018	0.254406	0.177311	0.119102	0.10221	0.0161914
E6MWX1	UPF0210 protein NMH_1164 OS=Neisseria meningitidis serogroup B / serotype 15 (strain H44/76) GN=NMH_1164 PE=3 SV=1	26.8293	9				Unknown	0.99837	1.44572	1.2762	1.16343	1.32588	0.618974	0.778271	0.995879	0.926324	0.610446	0.0649391	0.494111	0.187943	0.0966455	0.145502	0.0426717	0.352006	0.158661	0.0833118	0.063853
E6MY46	Lipoprotein OS=Neisseria meningitidis serogroup B / serotype 15 (strain H44/76) GN=NMH_1286 PE=4 SV=1	37.3016	4				Unknown	0.615081	1.16944	1.39582	1.46368	1.23575	1.02365	0.75861	0.868621	0.854049	0.625364	0.0465088	0.0972842	0.043207	0.164264	0.103709	0.11313	0.0707958	0.0609974	0.0639885	0.101418
E6MW90	DNA gyrase subunit B OS=Neisseria meningitidis serogroup B / serotype 15 (strain H44/76) GN=gyrB PE=3 SV=1	34.2965	22	metabolic process	chromosome;cytoplasm	catalytic activity;DNA binding;metal ion binding;nucleotide binding	Cytoplasmic	0.783796	#VALUE!	0.676906	0.843879	0.91914	0.906214	1.30323	1.15746	1.14675	1.10443	0.0725964	#VALUE!	0.150392	0.12021	0.0755445	0.212426	0.21677	0.466472	0.20059	0.13484
E6N013	Ornithine carbamoyltransferase OS=Neisseria meningitidis serogroup B / serotype 15 (strain H44/76) GN=argF PE=3 SV=1	45.3172	11	metabolic process	cytoplasm	catalytic activity	Cytoplasmic	1.04237	1.14154	1.10169	1.23866	1.03425	0.738532	0.804586	1.17684	1.16045	0.562851	0.151278	0.0476245	0.0552044	0.0499013	0.0135187	0.0882811	0.220921	0.185425	0.128964	0.066682
E6N0U3	Signal recognition particle-docking protein FtsY OS=Neisseria meningitidis serogroup B / serotype 15 (strain H44/76) GN=ftsY PE=3 SV=1	41.5677	11	cell organization and biogenesis;transport	cytoplasm;membrane	catalytic activity;nucleotide binding	CytoplasmicMembrane	1.01264	0.8316	1.0742	1.04123	1.35687	0.878808	1.276	1.2351	1.20002	1.18695	0.395051	0.205182	0.333069	0.102046	0.184083	0.0605205	0.0849847	0.170577	0.0799871	0.112112
E6MYU0	Glutamine synthetase, type I OS=Neisseria meningitidis serogroup B / serotype 15 (strain H44/76) GN=glnA PE=4 SV=1	37.0763	17	metabolic process	cytoplasm	catalytic activity;nucleotide binding	Cytoplasmic	1.04461	1.27852	1.45263	1.3568	1.30964	0.580952	0.753983	0.82344	0.872209	0.633981	0.0569391	0.0629758	0.42744	0.096693	0.0429141	0.0839531	0.075232	0.0806856	0.100242	0.0760865
E6MV09	Acetyl-CoA carboxylase, biotin carboxyl carrier protein OS=Neisseria meningitidis serogroup B / serotype 15 (strain H44/76) GN=accB PE=4 SV=1	80.7947	8	metabolic process		catalytic activity	Cytoplasmic	0.813818	0.675028	0.847493	0.933541	0.969674	0.902948	1.06376	1.18375	1.23004	0.599245	0.129244	0.299707	0.0557815	0.0256704	0.0392365	0.208751	0.199892	0.123473	0.0691487	0.0530842
E6MW24	Transcriptional regulatory protein cpxR OS=Neisseria meningitidis serogroup B / serotype 15 (strain H44/76) GN=NMH_0862 PE=4 SV=1	52.4444	10	metabolic process;regulation of biological process;response to stimulus		DNA binding	Cytoplasmic	0.335085	0.877747	1.01395	1.17592	1.31549	0.722696	0.988848	0.90361	1.15372	1.07092	0.280119	0.0851541	0.0689077	0.0762043	0.0511017	0.208083	0.0341257	0.0772828	0.182402	0.156621
E6MZD5	Putative ATP-dependent RNA helicase rhlE OS=Neisseria meningitidis serogroup B / serotype 15 (strain H44/76) GN=NMH_1807 PE=4 SV=1	43.9394	17			catalytic activity;DNA binding;nucleotide binding	Cytoplasmic	1.1013	#VALUE!	0.502317	0.546627	0.730649	1.43562	1.63738	1.70467	1.59113	1.21053	0.0450382	#VALUE!	0.0201739	0.0753378	0.125519	0.0718743	0.117902	0.330604	0.194907	0.15191
E6N031	Alkyl hydroperoxide reductase AhpD OS=Neisseria meningitidis serogroup B / serotype 15 (strain H44/76) GN=NMH_2211 PE=4 SV=1	75.6757	6	metabolic process		antioxidant activity;catalytic activity	Unknown	0.747169	1.21755	1.60379	1.8121	1.59251	0.750742	0.622245	0.67856	0.736064	0.338329	0.0153139	0.0844344	0.078639	0.155378	0.053018	0.0515481	0.137923	0.0869534	0.064365	0.0205531
E6MXT5	3-isopropylmalate dehydratase large subunit OS=Neisseria meningitidis serogroup B / serotype 15 (strain H44/76) GN=leuC PE=3 SV=1	42.4307	17	metabolic process		catalytic activity;metal ion binding	Cytoplasmic	1.16603	1.74869	1.44132	1.27719	0.831535	0.821023	1.08374	1.31322	0.774222	0.0390777	0.349021	0.117977	0.294915	0.0586658	0.0653586	0.256063	0.157204	0.0527356	0.407843	0.05572
E6MXP2	3,4-dihydroxy-2-butanone 4-phosphate synthase OS=Neisseria meningitidis serogroup B / serotype 15 (strain H44/76) GN=ribB PE=3 SV=1	47.191	13	metabolic process		catalytic activity;metal ion binding	Cytoplasmic	0.519862	0.956853	1.10965	1.41089	2.05418	0.424282	0.484233	0.791449	0.714289	0.632315	0.154166	0.0863814	0.0816857	0.215755	0.290246	0.0843131	0.224832	0.111203	0.085708	0.0874922
E6N0J1	Amidophosphoribosyltransferase OS=Neisseria meningitidis serogroup B / serotype 15 (strain H44/76) GN=purF PE=3 SV=1	38.1323	15	metabolic process		catalytic activity;metal ion binding	Cytoplasmic	1.06795	1.29097	1.09837	1.18574	1.24721	0.589601	0.840034	1.0845	1.07445	0.822944	0.100102	0.128393	0.0748201	0.0367259	0.118463	0.168286	0.178795	0.224666	0.147075	0.175423
E6MUX3	Septum site-determining protein MinD OS=Neisseria meningitidis serogroup B / serotype 15 (strain H44/76) GN=minD PE=4 SV=1	31.3653	10			catalytic activity;nucleotide binding	Cytoplasmic	0.736386	0.857201	1.03902	1.0435	1.1751	0.832587	1.04676	1.018	1.12952	1.15517	0.112599	0.0520038	0.302832	0.279817	0.155774	0.170976	0.0376061	0.105802	0.166836	0.234487
E6MXG6	NUDIX domain protein OS=Neisseria meningitidis serogroup B / serotype 15 (strain H44/76) GN=NMH_1371 PE=4 SV=1	58.427	8			catalytic activity	Cytoplasmic	0.408312	0.914801	1.04286	1.18937	1.33882	0.826014	0.876591	1.09881	1.42019	0.748486	0.343414	0.0914886	0.0837387	0.113093	0.14648	0.131977	0.0996667	0.178883	0.361871	0.0303316
E6MZB9	Glutamyl-tRNA(Gln) and/or aspartyl-tRNA(Asn) amidotransferase, A subunit OS=Neisseria meningitidis serogroup B / serotype 15 (strain H44/76) GN=gatA PE=3 SV=1	36.3825	12	metabolic process		catalytic activity;nucleotide binding	Cytoplasmic	0.448659	#VALUE!	1.19661	0.726289	0.935594	1.18106	1.29808	1.56357	1.40127	1.11649	0.388136	#VALUE!	0.554095	0.23503	0.0812179	0.491985	0.203959	0.332171	0.219157	0.102077
E6MZZ7	Glutamine--tRNA ligase OS=Neisseria meningitidis serogroup B / serotype 15 (strain H44/76) GN=glnS PE=3 SV=1	37.6963	21	metabolic process	cytoplasm	catalytic activity;nucleotide binding	Cytoplasmic	1.45106	1.04727	1.06919	1.09885	1.04293	0.89817	1.00274	1.76819	1.27862	0.538843	0.993508	0.0558433	0.137292	0.211165	0.149182	0.131946	0.229947	0.850503	0.118986	0.0861668
E6MXH2	FtsK/SpoIIIE family protein OS=Neisseria meningitidis serogroup B / serotype 15 (strain H44/76) GN=NMH_1377 PE=4 SV=1	27.712	18			DNA binding;nucleotide binding	CytoplasmicMembrane	#VALUE!	#VALUE!	1.10504	1.12408	1.33563	1.47328	#VALUE!	1.77401	1.64609	1.66703	#VALUE!	#VALUE!	0.409849	0.518761	0.368434	0.713754	#VALUE!	0.378627	0.260622	0.35777
E6N0Q2	DNA repair protein RecN OS=Neisseria meningitidis serogroup B / serotype 15 (strain H44/76) GN=recN PE=4 SV=1	41.1131	16	metabolic process;response to stimulus		nucleotide binding	Cytoplasmic	#VALUE!	#VALUE!	1.05468	1.16027	2.18549	0.139604	#VALUE!	0.919467	0.967284	1.08715	#VALUE!	#VALUE!	0.00808345	0.25124	0.436117	0.0463664	#VALUE!	0.206482	0.210752	0.137814
E6MZ80	Ribosomal protein S18 OS=Neisseria meningitidis serogroup B / serotype 15 (strain H44/76) GN=rpsR PE=3 SV=1	52.6316	5	metabolic process	ribosome	RNA binding;structural molecule activity	Cytoplasmic	1.07469	0.879359	0.77376	0.789606	0.820769	1.25817	1.57265	1.54416	1.50926	0.639271	0.0445779	0.0393901	0.0173818	0.0227709	0.00445709	0.233614	0.0343114	0.0319743	0.0597026	0.104126
E6N072	Nitrite reductase, copper-containing OS=Neisseria meningitidis serogroup B / serotype 15 (strain H44/76) GN=nirK PE=4 SV=1	53.3333	12	metabolic process		catalytic activity;metal ion binding	Periplasmic	0.931672	1.13687	1.22678	1.35425	1.15819	1.2561	1.57112	1.28683	1.03469	0.695576	0.810982	0.105544	0.212972	0.2372	0.168392	0.300127	0.0788381	0.122234	0.254087	0.12353
E6MVI1	Nitrogen regulatory protein P-II OS=Neisseria meningitidis serogroup B / serotype 15 (strain H44/76) GN=NMH_0187 PE=3 SV=1	68.1034	8	metabolic process;regulation of biological process		enzyme regulator activity	CytoplasmicMembrane	0.858041	1.06651	1.2898	1.18257	1.29191	0.582413	0.594536	0.776892	1.07128	0.876615	0.0352828	0.148541	0.174728	0.0943639	0.0420432	0.0300391	0.169722	0.0805149	0.385091	0.0552455
E6N020	Uncharacterized protein OS=Neisseria meningitidis serogroup B / serotype 15 (strain H44/76) GN=NMH_2194 PE=4 SV=1	56.8562	12				Cytoplasmic	0.197012	1.15682	1.51227	1.56372	1.77884	0.390546	0.356555	0.589834	0.654751	0.753182	0.161529	0.219511	0.616206	0.0462084	0.160496	0.0751219	0.295556	0.250049	0.125875	0.1336
E6MZH1	Glucose-6-phosphate 1-dehydrogenase OS=Neisseria meningitidis serogroup B / serotype 15 (strain H44/76) GN=zwf PE=3 SV=1	36.3636	13	metabolic process		catalytic activity;nucleotide binding	Cytoplasmic	0.922661	1.01121	1.12351	1.11855	0.757194	1.35103	#VALUE!	1.50618	1.35403	0.573416	0.136699	0.0258757	0.0943537	0.304493	0.0225561	0.342231	#VALUE!	0.122949	0.0850604	0.0616121
E6MZP1	Ubiquinol-cytochrome c reductase iron-sulfur subunit OS=Neisseria meningitidis serogroup B / serotype 15 (strain H44/76) GN=petA PE=4 SV=1	45.5959	8	metabolic process;transport	membrane	catalytic activity;transporter activity	CytoplasmicMembrane	0.822027	1.8052	0.919745	1.05738	0.953053	0.987891	1.42989	1.28862	1.13722	0.699204	0.706974	1.19255	0.092196	0.0670058	0.0255938	0.254674	0.613553	0.140591	0.157177	0.0892258
E6MZN7	RmuC family protein OS=Neisseria meningitidis serogroup B / serotype 15 (strain H44/76) GN=NMH_2053 PE=4 SV=1	35.6902	17	regulation of biological process	membrane	catalytic activity;motor activity	Unknown	0.697892	1.16688	1.13968	1.05589	1.16792	0.871579	0.852903	0.838448	0.971598	0.737895	0.0373374	0.0675593	0.198284	0.0303197	0.0465843	0.079525	0.29693	0.0853491	0.225778	0.0518482
E6N0E3	Delta-aminolevulinic acid dehydratase OS=Neisseria meningitidis serogroup B / serotype 15 (strain H44/76) GN=NMH_2438 PE=4 SV=1	50.1502	13	metabolic process		catalytic activity;metal ion binding	Cytoplasmic	0.336441	0.794592	1.17126	1.55374	1.69031	0.609389	0.879605	0.69241	0.705937	0.862205	0.0358444	0.268866	0.354777	0.371549	0.431143	0.0318489	0.744933	0.0617117	0.20545	0.276162
E6MYE6	NADPH-dependent FMN reductase family protein OS=Neisseria meningitidis serogroup B / serotype 15 (strain H44/76) GN=NMH_1530 PE=4 SV=1	36.1702	7	metabolic process		catalytic activity	Cytoplasmic	0.759892	1.12037	1.27927	1.39679	1.26443	0.747231	0.795741	0.837362	0.998117	0.725942	0.0450678	0.232329	0.114358	0.186486	0.0818948	0.076424	0.0365797	0.125203	0.0774168	0.0975824
E6N008	Cytosol aminopeptidase family, catalytic domain protein OS=Neisseria meningitidis serogroup B / serotype 15 (strain H44/76) GN=NMH_2181 PE=3 SV=1	22.4359	8	metabolic process	cytoplasm	catalytic activity;metal ion binding	Cytoplasmic	0.853808	1.19292	1.15903	1.34058	1.24926	0.677725	0.808476	0.983174	0.942481	0.488401	0.235288	0.126452	0.0759378	0.12479	0.188487	0.0956094	0.135491	0.117259	0.0822955	0.107989
E6MVS4	NADH:ubiquinone oxidoreductase, Na(+)-translocating, F subunit OS=Neisseria meningitidis serogroup B / serotype 15 (strain H44/76) GN=nqrF PE=3 SV=1	37.284	12	metabolic process;transport	membrane	catalytic activity;metal ion binding	Cytoplasmic	1.04711	0.743208	0.772792	0.691707	0.93112	1.11047	1.14856	1.13092	1.18639	0.797369	0.264782	0.190191	0.0528379	0.0506063	0.0388257	0.13076	0.118665	0.271192	0.219215	0.104315
E6MXB9	D-lactate dehydrogenase OS=Neisseria meningitidis serogroup B / serotype 15 (strain H44/76) GN=NMH_1323 PE=3 SV=1	38.7387	12	metabolic process		catalytic activity;nucleotide binding	Cytoplasmic	0.906712	1.0359	0.976236	1.02633	1.07609	0.804564	1.06868	1.12244	1.07986	0.927751	0.0616623	0.0506899	0.0231785	0.108131	0.0533102	0.256639	0.120363	0.0825564	0.0938931	0.0907319
E6MV22	Factor H-binding protein OS=Neisseria meningitidis serogroup B / serotype 15 (strain H44/76) GN=NMH_0027 PE=4 SV=1	39.6923	11		membrane		Unknown	0.750554	0.857249	0.683444	0.778626	0.574579	1.09236	1.00899	1.52937	1.31925	1.35256	0.203304	0.0597704	0.126467	0.0137978	0.0204994	0.0825428	0.317693	0.168384	0.181372	0.084436
E6MV56	Polyphosphate kinase OS=Neisseria meningitidis serogroup B / serotype 15 (strain H44/76) GN=ppk PE=3 SV=1	34.0659	19	metabolic process		catalytic activity;metal ion binding;nucleotide binding	CytoplasmicMembrane	0.301474	1.15781	1.42646	1.30735	1.73249	0.769573	0.71201	0.783915	0.717418	0.725611	0.25732	0.181232	0.12794	0.134079	0.279418	0.0177462	0.0377551	0.101701	0.113165	0.0513632
E6MUZ7	Carbamoyl-phosphate synthase small chain OS=Neisseria meningitidis serogroup B / serotype 15 (strain H44/76) GN=carA PE=3 SV=1	39.599	11	metabolic process		catalytic activity;nucleotide binding	Cytoplasmic	0.424728	#VALUE!	0.769513	0.975614	1.04917	1.02038	1.22189	1.36427	1.30669	0.915144	0.364848	#VALUE!	0.0583376	0.155086	0.107028	0.214801	0.302307	0.184153	0.0501506	0.0638491
E6MXR0	Inorganic pyrophosphatase OS=Neisseria meningitidis serogroup B / serotype 15 (strain H44/76) GN=NMH_1464 PE=3 SV=1	34.4633	9	metabolic process	cytoplasm	catalytic activity;metal ion binding	Cytoplasmic	0.902033	1.08302	1.05886	1.15153	0.870932	1.20124	1.37686	1.31492	1.20965	0.493305	0.0831006	0.0393809	0.0899566	0.115644	0.0602075	0.0874163	0.0570502	0.100537	0.0872331	0.0109536
E6MZR5	Sporulation related domain protein OS=Neisseria meningitidis serogroup B / serotype 15 (strain H44/76) GN=NMH_2081 PE=4 SV=1	43.4028	8				Unknown	#VALUE!	1.055	1.21218	1.09464	0.859147	1.04825	1.02189	1.18575	1.24301	0.88571	#VALUE!	0.0965493	0.0957399	0.0881621	0.155329	0.0146563	0.211404	0.0896951	0.15704	0.050072
E6MW36	Protein-export membrane protein SecD OS=Neisseria meningitidis serogroup B / serotype 15 (strain H44/76) GN=secD PE=3 SV=1	32.0908	15	transport	membrane	transporter activity	CytoplasmicMembrane	#VALUE!	#VALUE!	1.09961	0.954216	0.979534	0.810779	1.17527	1.28142	1.45124	1.52204	#VALUE!	#VALUE!	0.198715	0.0929063	0.133278	0.159519	0.352909	0.17699	0.179043	0.123586
E6MV58	DNA polymerase III, beta subunit OS=Neisseria meningitidis serogroup B / serotype 15 (strain H44/76) GN=dnaN PE=4 SV=1	54.2234	17	metabolic process	cytoplasm	catalytic activity;DNA binding	Cytoplasmic	0.704221	0.812738	1.15482	1.09598	1.22076	1.23906	1.07291	1.5271	1.17266	0.841637	0.124819	0.152537	0.225303	0.116484	0.0943157	0.221719	0.3538	0.518457	0.093478	0.0949577
E6MXS4	Aspartate ammonia-lyase OS=Neisseria meningitidis serogroup B / serotype 15 (strain H44/76) GN=aspA PE=3 SV=1	28.6902	12	metabolic process		catalytic activity	Cytoplasmic	0.757736	1.09242	1.05341	1.06385	1.23938	0.813506	0.998285	1.13038	1.33014	0.967087	0.077808	0.196239	0.0194801	0.0607101	0.118703	0.22556	0.113165	0.104876	0.265343	0.170083
E6MVD9	Outer membrane autotransporter barrel domain protein OS=Neisseria meningitidis serogroup B / serotype 15 (strain H44/76) GN=NMH_0145 PE=4 SV=1	25.3001	20	metabolic process		catalytic activity	OuterMembrane	#VALUE!	1.59724	1.08867	2.05259	1.77558	0.188412	#VALUE!	0.697773	0.680358	1.21147	#VALUE!	0.424076	0.952863	0.552283	0.213912	0.195431	#VALUE!	0.0339394	0.203564	0.708297
E6MWN2	Sulfite reductase (NADPH) hemoprotein, beta-component OS=Neisseria meningitidis serogroup B / serotype 15 (strain H44/76) GN=cysI PE=3 SV=1	40.5772	22	metabolic process		catalytic activity;metal ion binding;nucleotide binding	Cytoplasmic	#VALUE!	0.0087174	0.00867888	0.00768363	0.00648401	3.17161	4.2531	4.2535	3.59699	0.518673	#VALUE!	8.40099e-05	0.00093024	0.000117072	9.17593e-05	0.904644	0.773332	0.148263	0.852215	0.0257206
E6MZC1	Aspartyl/glutamyl-tRNA(Asn/Gln) amidotransferase subunit B OS=Neisseria meningitidis serogroup B / serotype 15 (strain H44/76) GN=gatB PE=3 SV=1	61.7647	23	metabolic process		catalytic activity;nucleotide binding	Cytoplasmic	0.805486	0.856534	0.691899	0.767215	0.962087	1.03558	1.33571	1.57244	1.45757	0.863744	0.0909836	0.240026	0.0889902	0.111338	0.297883	0.225521	0.121521	0.272018	0.262168	0.196322
E6MWJ4	Signal recognition particle protein OS=Neisseria meningitidis serogroup B / serotype 15 (strain H44/76) GN=ffh PE=3 SV=1	38.3772	16	cell organization and biogenesis;transport	cytoplasm	catalytic activity;nucleotide binding;RNA binding	CytoplasmicMembrane	0.992622	1.01643	0.878749	1.06717	0.989034	0.719757	1.25712	1.18426	1.11751	0.967171	0.140854	0.0782166	0.0395414	0.135822	0.196515	0.266056	0.514253	0.123533	0.153435	0.151531
E6MYG7	3-dehydroquinate synthase OS=Neisseria meningitidis serogroup B / serotype 15 (strain H44/76) GN=aroB PE=3 SV=1	31.4763	7	metabolic process	cytoplasm	catalytic activity;metal ion binding;nucleotide binding	Cytoplasmic	0.791511	0.965677	1.04595	1.08774	1.21994	0.884225	1.27306	1.37968	1.141	0.755602	0.0807193	0.0692236	0.0924696	0.117642	0.0801103	0.0807543	0.218117	0.040985	0.240206	0.108233
E6MZ93	Peptidase family M23 family protein OS=Neisseria meningitidis serogroup B / serotype 15 (strain H44/76) GN=NMH_1765 PE=4 SV=1	35.0671	20				OuterMembrane	0.624976	0.991753	0.889689	1.11857	0.760295	1.06363	1.40288	1.37789	1.72138	1.16401	0.0803154	0.114645	0.262004	0.10178	0.0825387	0.0895497	0.09864	0.0993763	0.385329	0.303525
E6MWT7	Peptidyl-prolyl cis-trans isomerase OS=Neisseria meningitidis serogroup B / serotype 15 (strain H44/76) GN=NMH_1130 PE=4 SV=1	39.8438	16			catalytic activity	Unknown	#VALUE!	#VALUE!	0.570729	0.540125	0.530668	1.1994	1.831	1.85288	1.65968	1.47252	#VALUE!	#VALUE!	0.0616015	0.139682	0.0374497	0.446923	0.164531	0.095346	0.285083	0.328883
E6MU48	Polysialic acid capsule biosynthesis protein SiaC OS=Neisseria meningitidis serogroup B / serotype 15 (strain H44/76) GN=NMH_0290 PE=4 SV=1	40.4011	12	metabolic process		catalytic activity	Cytoplasmic	0.9373	0.882177	0.912951	0.756936	0.85673	1.39516	1.80645	1.88142	1.54335	0.924336	0.0638082	0.0100809	0.179518	0.168179	0.0178221	0.275905	0.36753	0.189541	0.216454	0.309782
E6MX65	UDP-N-acetylmuramate--L-alanine ligase OS=Neisseria meningitidis serogroup B / serotype 15 (strain H44/76) GN=murC PE=3 SV=1	33.7945	10	cell division;cell organization and biogenesis;metabolic process;regulation of biological process	cytoplasm	catalytic activity;nucleotide binding	Cytoplasmic	#VALUE!	1.04093	0.997234	0.681964	1.16407	0.542392	0.981825	1.13199	1.17652	1.24764	#VALUE!	0.243174	0.103528	0.590657	0.232907	0.205348	0.094886	0.0456195	0.011206	0.110548
E6MZG5	Glucose-6-phosphate isomerase OS=Neisseria meningitidis serogroup B / serotype 15 (strain H44/76) GN=NMH_1837 PE=3 SV=1	35.0365	17	metabolic process	cytoplasm	catalytic activity	Cytoplasmic	0.935907	1.3989	1.25456	1.42	1.22363	0.979492	1.16459	1.20106	1.15873	0.636503	0.139468	0.140763	0.115669	0.0993859	0.0785299	0.312856	0.223142	0.216713	0.048573	0.0666487
E6MWH9	Adenylosuccinate lyase OS=Neisseria meningitidis serogroup B / serotype 15 (strain H44/76) GN=purB PE=4 SV=1	47.1491	18	metabolic process		catalytic activity	Unknown	0.995391	0.904368	1.0151	1.11457	1.2657	0.561783	0.835845	0.981973	1.04859	0.697677	0.268426	0.203117	0.0938207	0.162493	0.13625	0.262472	0.292214	0.244478	0.102909	0.0390483
E6MXG0	Uncharacterized protein OS=Neisseria meningitidis serogroup B / serotype 15 (strain H44/76) GN=NMH_1365 PE=4 SV=1	68.0556	7				Unknown	0.516407	1.34895	1.55003	1.4906	1.09743	0.830937	1.34067	1.07583	1.07114	0.247235	0.0794396	0.335866	0.0880901	0.202949	0.0890084	0.240662	0.42672	0.182183	0.237392	0.0360426
E6MZS6	GTPase Obg OS=Neisseria meningitidis serogroup B / serotype 15 (strain H44/76) GN=obg PE=3 SV=1	48.6979	15		cytoplasm	catalytic activity;metal ion binding;nucleotide binding	Cytoplasmic	#VALUE!	#VALUE!	0.930934	0.977722	1.04151	1.04955	#VALUE!	1.21722	1.22941	1.05648	#VALUE!	#VALUE!	0.0682075	0.101788	0.0791403	0.0516636	#VALUE!	0.0714137	0.0848028	0.387395
E6MXI0	Zinc carboxypeptidase family protein OS=Neisseria meningitidis serogroup B / serotype 15 (strain H44/76) GN=NMH_1385 PE=4 SV=1	41.6459	13	metabolic process		catalytic activity;metal ion binding	Cytoplasmic	1.5078	#VALUE!	1.0828	1.14453	1.0957	1.19386	1.69529	1.5948	1.80388	0.973656	1.6639	#VALUE!	0.286228	0.0885248	0.0185769	0.390782	0.292959	0.289868	0.0826812	0.154877
E6N0B6	HemX family protein OS=Neisseria meningitidis serogroup B / serotype 15 (strain H44/76) GN=NMH_2411 PE=4 SV=1	36.9369	14		membrane		CytoplasmicMembrane	0.627573	0.785989	0.976289	0.991853	1.33058	0.936795	1.15719	0.963986	1.07985	1.11586	0.12474	0.0477927	0.13283	0.0452439	0.0815689	0.0480808	0.180274	0.155929	0.0565052	0.178898
E6MTX3	RNA polymerase sigma factor rpoD OS=Neisseria meningitidis serogroup B / serotype 15 (strain H44/76) GN=rpoD PE=3 SV=1	35.2025	19	metabolic process;regulation of biological process	cytoplasm	DNA binding	Cytoplasmic	0.726144	1.05629	1.20195	1.42868	1.58275	0.819389	0.957829	1.00532	1.11047	0.939708	0.0620727	0.137657	0.166843	0.0825207	0.216829	0.263133	0.429828	0.0644354	0.0252261	0.0519423
E6MUC8	D-lactate dehydrogenase OS=Neisseria meningitidis serogroup B / serotype 15 (strain H44/76) GN=NMH_0374 PE=4 SV=1	31.4387	16	metabolic process;transport		catalytic activity;nucleotide binding	CytoplasmicMembrane	0.489302	0.933982	1.01989	1.12982	1.12756	0.909333	1.1154	1.15831	1.17693	0.980224	0.0437057	0.0272549	0.0299191	0.111686	0.0931905	0.149895	0.128315	0.0582766	0.201875	0.0573482
E6N0H6	Acetyl-CoA carboxylase, carboxyl transferase, beta subunit OS=Neisseria meningitidis serogroup B / serotype 15 (strain H44/76) GN=accD PE=3 SV=1	43.4483	13	metabolic process	cytoplasm	catalytic activity;metal ion binding;nucleotide binding	Cytoplasmic	0.652518	1.10175	0.758081	0.886419	0.953672	0.948212	1.19776	1.39202	1.34641	1.26625	0.0473865	0.323661	0.0763042	0.1519	0.151684	0.245337	0.137182	0.159334	0.203106	0.109383
E6MYP8	Ribosomal protein L27 OS=Neisseria meningitidis serogroup B / serotype 15 (strain H44/76) GN=rpmA PE=3 SV=1	51.1111	4	metabolic process	ribosome	structural molecule activity	Cytoplasmic	1.13618	0.943863	0.799165	0.788991	0.717229	1.38767	1.62327	1.5756	1.49407	0.752064	0.139132	0.073086	0.02299	0.0508015	0.020838	0.172216	0.061667	0.115246	0.127123	0.281535
E6N0S6	Glutamine--fructose-6-phosphate aminotransferase [isomerizing] OS=Neisseria meningitidis serogroup B / serotype 15 (strain H44/76) GN=glmS PE=3 SV=1	44.6078	18	metabolic process	cytoplasm	catalytic activity	Cytoplasmic	0.580629	1.26669	1.4893	1.82631	1.84814	0.44065	0.778036	0.935561	0.955438	0.838008	0.142619	0.257724	0.187977	0.270678	0.206594	0.363355	0.0939951	0.255638	0.0694354	0.101706
E6MU91	DNA topoisomerase I OS=Neisseria meningitidis serogroup B / serotype 15 (strain H44/76) GN=topA PE=3 SV=1	31.1198	20	metabolic process	chromosome	catalytic activity;DNA binding;metal ion binding	Cytoplasmic	0.732003	1.13602	0.924214	1.08572	0.987499	0.924886	1.29488	1.16543	1.02654	0.705889	0.150845	0.271355	0.193625	0.0533539	0.0137403	0.120097	0.155461	0.0921431	0.0446901	0.112671
E6MU62	Outer membrane transport family protein OS=Neisseria meningitidis serogroup B / serotype 15 (strain H44/76) GN=NMH_0304 PE=4 SV=1	43.9914	15				OuterMembrane	1.05023	1.13065	1.19272	1.24748	0.93339	0.656501	0.81878	1.00638	0.996012	0.804017	0.0490065	0.0602277	0.118288	0.189044	0.033562	0.0744318	0.03674	0.0381789	0.15947	0.151754
E6MZA5	Uncharacterized protein OS=Neisseria meningitidis serogroup B / serotype 15 (strain H44/76) GN=NMH_1777 PE=4 SV=1	51.3462	19				Unknown	0.545571	#VALUE!	0.697257	0.785012	0.852481	0.968219	0.933101	1.81291	1.6099	1.917	0.160411	#VALUE!	0.106608	0.227291	0.162281	0.118199	0.849547	0.712848	0.159905	0.381
E6MUM0	Putative ATP-dependent RNA helicase rhlE OS=Neisseria meningitidis serogroup B / serotype 15 (strain H44/76) GN=NMH_0468 PE=4 SV=1	41.5755	13			catalytic activity;nucleotide binding	Cytoplasmic	0.752893	0.998307	0.887883	0.988173	1.02405	1.14205	1.3101	1.50462	1.46915	0.854586	0.0365757	0.0555188	0.13537	0.106321	0.189517	0.165149	0.265516	0.257288	0.207768	0.0455771
E6N0S5	Methionine--tRNA ligase OS=Neisseria meningitidis serogroup B / serotype 15 (strain H44/76) GN=metG PE=3 SV=1	21.6667	13	metabolic process	cytoplasm	catalytic activity;metal ion binding;nucleotide binding;RNA binding	Cytoplasmic	#VALUE!	1.02884	0.821394	0.915537	1.12441	1.01713	1.14161	1.38521	1.23044	0.861626	#VALUE!	0.157416	0.177914	0.140953	0.0960923	0.34645	0.182549	0.093791	0.065735	0.102199
E6MZG8	Glucokinase OS=Neisseria meningitidis serogroup B / serotype 15 (strain H44/76) GN=glk PE=3 SV=1	24.6951	7	metabolic process	cytoplasm	catalytic activity;nucleotide binding	Cytoplasmic	0.833217	1.18079	1.13617	1.11334	1.09863	1.14917	1.14434	1.10143	0.930445	0.481446	0.035488	0.0841245	0.0930856	0.0922283	0.107167	0.35383	0.086491	0.0753909	0.0334459	0.0993369
E6MYQ7	Pilin biogenesis protein OS=Neisseria meningitidis serogroup B / serotype 15 (strain H44/76) GN=NMH_1905 PE=4 SV=1	33.4146	11	transport	membrane		CytoplasmicMembrane	1.01503	1.05651	1.02094	0.984483	1.05319	0.960223	1.28765	1.18316	0.990633	0.83643	0.0199049	0.0335271	0.031207	0.192832	0.0825435	0.174761	0.242093	0.0438805	0.165308	0.0172119
E6N023	Imidazoleglycerol-phosphate dehydratase OS=Neisseria meningitidis serogroup B / serotype 15 (strain H44/76) GN=NMH_2197 PE=3 SV=1	38.3607	10	metabolic process	cytoplasm	catalytic activity	Cytoplasmic	0.989127	1.13829	1.14759	1.18701	1.16743	0.841569	0.899742	0.994885	0.975232	0.65939	0.059513	0.0351162	0.0273594	0.0604212	0.043851	0.167572	0.0892899	0.00887308	0.107285	0.055221
E6MX42	Uncharacterized protein OS=Neisseria meningitidis serogroup B / serotype 15 (strain H44/76) GN=NMH_0645 PE=4 SV=1	73.5849	8				Unknown	0.733679	0.870989	0.807726	0.849914	0.90784	0.591336	0.814059	0.948661	1.05982	1.1979	0.119966	0.0431965	0.11299	0.0773354	0.0515733	0.181103	0.262755	0.186363	0.257581	0.222356
E6MUJ9	Cytochrome c OS=Neisseria meningitidis serogroup B / serotype 15 (strain H44/76) GN=NMH_0447 PE=4 SV=1	48.0263	8	metabolic process		metal ion binding	Periplasmic	0.670965	0.838316	0.850262	0.962443	1.05809	0.763641	1.12281	1.37109	1.40808	0.969897	0.121389	0.0544973	0.0521328	0.131006	0.066119	0.270994	0.213699	0.197301	0.0799095	0.0618493
E6MW80	4-hydroxy-tetrahydrodipicolinate reductase OS=Neisseria meningitidis serogroup B / serotype 15 (strain H44/76) GN=dapB PE=3 SV=1	49.8141	9	metabolic process	cytoplasm	catalytic activity;nucleotide binding	Cytoplasmic	0.911328	1.05267	1.01748	1.18774	1.04436	1.20878	1.0719	1.44283	1.32771	0.705592	0.111779	0.241339	0.118716	0.206807	0.105213	0.248447	0.34494	0.107109	0.232365	0.106192
E6N0L8	Uncharacterized protein OS=Neisseria meningitidis serogroup B / serotype 15 (strain H44/76) GN=NMH_2334 PE=4 SV=1	36.7347	14				Cytoplasmic	0.545285	1.16833	1.34833	1.31267	1.4432	0.757615	0.63593	0.809283	0.827133	0.729958	0.0512647	0.094498	0.202971	0.0885402	0.110879	0.0757413	0.344237	0.0997808	0.13857	0.0470255
E6MZA3	Dihydrolipoyl dehydrogenase domain protein OS=Neisseria meningitidis serogroup B / serotype 15 (strain H44/76) GN=NMH_1775 PE=4 SV=1	57.037	8	metabolic process		catalytic activity;nucleotide binding	Cytoplasmic	0.645818	0.786022	0.859399	0.880508	0.969031	1.05184	1.16504	1.38564	1.30226	1.12651	0.0333809	0.0273282	0.0341622	0.0860284	0.0286613	0.237881	0.231764	0.0308652	0.0718512	0.0446075
E6MV95	ATP synthase F1, epsilon subunit OS=Neisseria meningitidis serogroup B / serotype 15 (strain H44/76) GN=atpC PE=3 SV=1	62.1429	8	metabolic process;transport	membrane	catalytic activity;nucleotide binding;transporter activity	Unknown	0.806632	1.01935	0.996509	1.04955	1.20281	0.861161	1.27672	1.34761	1.37489	0.771267	0.0805405	0.13596	0.213346	0.0935615	0.074381	0.135458	0.0262729	0.260787	0.271156	0.0836296
E6MY60	Electron transfer flavodomain protein OS=Neisseria meningitidis serogroup B / serotype 15 (strain H44/76) GN=NMH_1606 PE=4 SV=1	39.5498	8	metabolic process		nucleotide binding	Cytoplasmic	0.880928	0.919829	0.92159	0.908289	1.01045	0.963293	1.22383	1.27891	1.30716	0.915196	0.0794744	0.0729511	0.0229121	0.0555363	0.0732964	0.235834	0.0407394	0.12551	0.0499397	0.0535639
E6MYJ7	Tyrosyl-tRNA synthetase OS=Neisseria meningitidis serogroup B / serotype 15 (strain H44/76) GN=tyrS PE=3 SV=1	20.6497	6	metabolic process	cytoplasm	catalytic activity;nucleotide binding;RNA binding	Cytoplasmic	#VALUE!	1.07661	0.898129	0.761874	0.707084	0.888179	1.2369	1.40226	1.36206	0.732397	#VALUE!	0.230868	0.520567	0.0887098	0.069846	0.370008	0.262475	0.0497714	0.0746539	0.127512
E6MXQ7	UTP-glucose-1-phosphate uridylyltransferase OS=Neisseria meningitidis serogroup B / serotype 15 (strain H44/76) GN=galU PE=4 SV=1	42.9066	10	metabolic process		catalytic activity	Cytoplasmic	0.782429	1.0164	0.871834	1.09283	1.25382	0.74563	1.02084	1.0283	1.03306	1.13344	0.0381053	0.0777674	0.191825	0.0631157	0.123119	0.0250151	0.20909	0.240104	0.0792308	0.30389
E6MUP5	L-threonine dehydratase OS=Neisseria meningitidis serogroup B / serotype 15 (strain H44/76) GN=ilvA PE=3 SV=1	50.9843	17	metabolic process		catalytic activity	Cytoplasmic	#VALUE!	0.892125	0.966477	1.02853	0.890974	0.917655	2.08211	1.4117	1.56957	0.895028	#VALUE!	0.0625307	0.152072	0.21213	0.0922543	0.478778	0.623779	0.0485916	0.339499	0.138418
E6N0R8	Fimbrial protein MS11-D3A OS=Neisseria meningitidis serogroup B / serotype 15 (strain H44/76) GN=NMH_2453 PE=4 SV=1	63.7037	9				Unknown	1.10108	1.11541	1.02924	1.02819	1.11366	0.962921	1.02846	1.03231	0.945579	0.741809	0.0223204	0.0720195	0.0529845	0.0242102	0.0415595	0.0786193	0.100685	0.125297	0.0946083	0.0123662
E6MZE3	ATP-dependent Clp protease ATP-binding subunit ClpX OS=Neisseria meningitidis serogroup B / serotype 15 (strain H44/76) GN=clpX PE=3 SV=1	28.0193	10	metabolic process;regulation of biological process;response to stimulus		catalytic activity;metal ion binding;nucleotide binding;protein binding	Cytoplasmic	0.755463	0.753992	0.747487	0.804582	0.803029	1.34373	1.44699	1.80094	1.51882	1.23651	0.228531	0.088481	0.0409788	0.0776779	0.074916	0.284196	0.222114	0.0520476	0.22804	0.161632
E6MWM0	Acetyl-coenzyme A carboxylase carboxyl transferase subunit alpha OS=Neisseria meningitidis serogroup B / serotype 15 (strain H44/76) GN=accA PE=3 SV=1	38.8715	9	metabolic process	cytoplasm	catalytic activity;nucleotide binding	Cytoplasmic	0.52267	0.791822	0.690325	0.886535	0.923786	0.858264	1.46023	1.35956	1.32797	1.31671	0.228934	0.0845124	0.0060896	0.0537161	0.0910067	0.381269	0.434069	0.174125	0.0537851	0.3968
E6N015	Antibiotic biosynthesis monooxygenase family protein OS=Neisseria meningitidis serogroup B / serotype 15 (strain H44/76) GN=NMH_2188 PE=4 SV=1	87.6289	5	metabolic process		catalytic activity	Unknown	1.07492	1.12769	1.27156	1.3624	1.01191	0.870268	0.933314	1.03191	1.04893	0.545484	0.0269111	0.134661	0.0328282	0.229168	0.0657804	0.10043	0.0468539	0.0583751	0.0974248	0.0645862
E6N0T7	Bifunctional protein GlmU OS=Neisseria meningitidis serogroup B / serotype 15 (strain H44/76) GN=glmU PE=3 SV=1	33.3333	13	cell organization and biogenesis;metabolic process;regulation of biological process	cytoplasm	catalytic activity;metal ion binding	Cytoplasmic	0.793291	1.0818	1.17324	1.14032	1.407	0.829463	0.934212	1.23486	1.16763	0.785684	0.0624415	0.00602875	0.0748891	0.112005	0.0600568	0.171095	0.0641678	0.0533956	0.0937054	0.105202
E6MU97	Ribosomal protein L11 OS=Neisseria meningitidis serogroup B / serotype 15 (strain H44/76) GN=rplK PE=3 SV=1	34.7222	7	metabolic process	ribosome	RNA binding;structural molecule activity	Cytoplasmic	1.09489	0.839951	0.68686	0.768982	0.802836	1.19186	1.46974	1.6448	1.42763	1.00757	0.0180562	0.0354661	0.0513664	0.0569295	0.0889831	0.345289	0.137388	0.148906	0.173658	0.172941
E6MYG2	Pilus assembly , PilP family protein OS=Neisseria meningitidis serogroup B / serotype 15 (strain H44/76) GN=NMH_1546 PE=4 SV=1	90.3226	11				CytoplasmicMembrane	0.943517	0.808542	0.849725	0.861963	0.846628	1.0289	1.55961	1.51403	1.40316	0.952725	0.0723212	0.0711633	0.0231717	0.0256716	0.117301	0.213115	0.196083	0.067099	0.177132	0.104659
E6MUV7	50S ribosomal protein L22 OS=Neisseria meningitidis serogroup B / serotype 15 (strain H44/76) GN=rplV PE=3 SV=1	53.8462	4	metabolic process	ribosome	RNA binding;structural molecule activity	Cytoplasmic	1.00936	0.757523	0.7469	0.831968	0.772316	1.22797	1.39921	1.23422	1.31361	0.910706	0.135926	0.0648663	0.0792402	0.0490635	0.090905	0.156814	0.263779	0.119604	0.137951	0.110609
E6MZP8	Glycerol-3-phosphate dehydrogenase OS=Neisseria meningitidis serogroup B / serotype 15 (strain H44/76) GN=NMH_2064 PE=3 SV=1	37.386	12	metabolic process	cytoplasm	catalytic activity;nucleotide binding	Cytoplasmic	0.890732	1.31652	1.41336	1.48269	1.07772	0.78307	#VALUE!	1.24425	1.46177	0.556167	0.303977	0.212381	0.118846	0.113878	0.130487	0.0342263	#VALUE!	0.0508298	0.329063	0.190147
E6MVB5	Transglycosylase SLT domain protein OS=Neisseria meningitidis serogroup B / serotype 15 (strain H44/76) GN=NMH_0121 PE=4 SV=1	46.9156	18			catalytic activity	Periplasmic	#VALUE!	#VALUE!	#VALUE!	0.510926	0.597721	0.548245	#VALUE!	0.610714	0.534575	0.414794	#VALUE!	#VALUE!	#VALUE!	0.430431	0.20136	0.604415	#VALUE!	0.168629	0.146433	0.0677215
E6MX96	Peptidase family U32 family protein OS=Neisseria meningitidis serogroup B / serotype 15 (strain H44/76) GN=NMH_1299 PE=4 SV=1	43.459	15	metabolic process		catalytic activity	Cytoplasmic	1.0325	1.17041	1.28694	1.11206	0.965427	0.621876	#VALUE!	1.61403	1.18196	0.254206	0.079826	0.232412	0.139814	0.0655528	0.130232	0.313096	#VALUE!	0.588186	0.314126	0.21327
E6MYX6	PhoH-like family protein OS=Neisseria meningitidis serogroup B / serotype 15 (strain H44/76) GN=NMH_1975 PE=4 SV=1	38.4858	9			nucleotide binding	Cytoplasmic	0.670489	0.808428	0.782155	0.938449	1.01194	1.06968	1.04586	1.12781	1.16461	0.751407	0.0345671	0.237093	0.0188827	0.0508145	0.162321	0.172365	0.200837	0.486266	0.0695166	0.363613
E6MVW7	Ribosomal protein L31 OS=Neisseria meningitidis serogroup B / serotype 15 (strain H44/76) GN=rpmE PE=3 SV=1	71.4286	6	metabolic process	ribosome	structural molecule activity	Unknown	0.657656	0.987738	1.02857	0.979106	0.828003	0.0301446	0.886687	1.80471	1.71633	1.05308	0.0383548	0.156321	0.179301	0.0869123	0.0608819	0.0167768	0.756693	0.285722	0.427703	0.1123
E6MZ27	Acyl-CoA dehydrogenase, C-terminal domain protein OS=Neisseria meningitidis serogroup B / serotype 15 (strain H44/76) GN=NMH_1699 PE=4 SV=1	34.1053	13	metabolic process		catalytic activity;nucleotide binding	Cytoplasmic	1.07766	1.21787	1.00305	1.13113	1.31785	0.75768	1.02831	1.26547	1.28389	1.32911	0.212266	0.207766	0.0735481	0.0981613	0.130694	0.163115	0.133822	0.085771	0.0690192	0.135136
E6MVX8	Succinate dehydrogenase iron-sulfur subunit OS=Neisseria meningitidis serogroup B / serotype 15 (strain H44/76) GN=NMH_0816 PE=3 SV=1	38.2979	12	metabolic process		catalytic activity;metal ion binding	CytoplasmicMembrane	0.882497	1.03773	1.05009	1.09689	1.23321	0.765528	1.10378	1.10772	0.965889	0.69307	0.0171847	0.086791	0.0790181	0.0677123	0.133541	0.284079	0.134156	0.124629	0.218933	0.0765201
E6MW35	Preprotein translocase, YajC subunit OS=Neisseria meningitidis serogroup B / serotype 15 (strain H44/76) GN=yajC PE=4 SV=1	79.5455	6		membrane		CytoplasmicMembrane	0.756951	0.809545	0.840207	0.85897	0.979563	0.889898	1.12633	1.21115	1.16284	1.28673	0.0515599	0.0441313	0.0281126	0.0241065	0.0370434	0.130581	0.0366368	0.0623377	0.0345913	0.0399674
E6MUN8	Tetratricopeptide repeat family protein OS=Neisseria meningitidis serogroup B / serotype 15 (strain H44/76) GN=NMH_0488 PE=4 SV=1	29.1531	13			protein binding	Unknown	0.185209	#VALUE!	0.890059	1.2289	0.668949	0.466336	0.985842	1.16363	1.25672	1.42298	0.150436	#VALUE!	0.215748	0.215699	0.222131	0.169254	0.140667	0.162236	0.233465	0.347289
E6MUW0	Ribosomal protein L29 OS=Neisseria meningitidis serogroup B / serotype 15 (strain H44/76) GN=rpmC PE=3 SV=1	66.6667	6	metabolic process	ribosome	structural molecule activity	Cytoplasmic	1.27014	0.801959	0.741694	0.832249	0.793755	1.41005	1.78553	1.69527	1.53188	0.411116	0.140312	0.0927069	0.00720051	0.0591667	0.115246	0.206102	0.162096	0.234423	0.033218	0.0620514
E6MUY5	UDP-3-O-[3-hydroxymyristoyl] glucosamine N-acyltransferase OS=Neisseria meningitidis serogroup B / serotype 15 (strain H44/76) GN=lpxD PE=3 SV=1	42.2414	10	metabolic process		catalytic activity	Cytoplasmic	0.824758	0.96631	1.01196	1.14568	1.04737	1.09188	1.16202	1.44739	1.4559	0.740037	0.0454512	0.161149	0.147855	0.13021	0.0842922	0.134119	0.267342	0.225551	0.145405	0.0878688
E6MXI1	Acetylglutamate kinase OS=Neisseria meningitidis serogroup B / serotype 15 (strain H44/76) GN=argB PE=3 SV=1	57.047	14	metabolic process	cytoplasm	catalytic activity;nucleotide binding	Cytoplasmic	0.361878	0.922417	0.823795	0.851659	1.36559	0.355582	1.9142	1.19865	1.3049	1.44604	0.304793	0.080942	0.0728581	0.0185819	0.108733	0.190671	2.77426	0.397251	0.226845	0.325618
E6MVD1	Toluene tolerance, Ttg2 family protein OS=Neisseria meningitidis serogroup B / serotype 15 (strain H44/76) GN=NMH_0137 PE=4 SV=1	62.2449	12				Unknown	1.08263	0.736901	0.781471	0.555812	0.461291	1.36901	1.90732	2.26607	2.17297	0.865564	0.211314	0.0252316	0.148452	0.0452373	0.0330969	0.450715	0.353563	0.13961	0.117463	0.336337
E6MW39	Ribosomal protein S15 OS=Neisseria meningitidis serogroup B / serotype 15 (strain H44/76) GN=rpsO PE=3 SV=1	46.0674	6	metabolic process	ribosome	RNA binding;structural molecule activity	Cytoplasmic	1.15725	1.01688	0.941931	0.976538	1.14696	1.33325	1.49579	1.49413	1.49301	0.708796	0.143566	0.0928361	0.028408	0.0647496	0.0607585	0.135616	0.0978367	0.238856	0.189349	0.111729
E6N092	dTDP-4-dehydrorhamnose reductase OS=Neisseria meningitidis serogroup B / serotype 15 (strain H44/76) GN=rfbD PE=4 SV=1	34.4948	7	metabolic process		catalytic activity	Cytoplasmic	#VALUE!	#VALUE!	1.26602	1.14559	1.15819	0.780537	1.09381	1.19187	1.3349	0.960685	#VALUE!	#VALUE!	0.426694	0.129458	0.163705	0.27007	0.155804	0.254799	0.183842	0.220751
E6MYA5	ADP-L-glycero-D-manno-heptose-6-epimerase OS=Neisseria meningitidis serogroup B / serotype 15 (strain H44/76) GN=rfaD PE=3 SV=1	41.6168	11	metabolic process		catalytic activity;nucleotide binding	Cytoplasmic	#VALUE!	1.25842	1.30263	1.18448	1.13867	0.79791	0.96519	1.07794	0.920832	0.711122	#VALUE!	0.451687	0.404031	0.139637	0.074887	0.271535	0.0241359	0.0529332	0.087385	0.034022
E6MY71	Glutamate--tRNA ligase OS=Neisseria meningitidis serogroup B / serotype 15 (strain H44/76) GN=gltX PE=3 SV=1	38.8889	17	metabolic process	cytoplasm	catalytic activity;metal ion binding;nucleotide binding;RNA binding	Cytoplasmic	0.686721	1.01193	1.19081	1.4356	1.22008	0.696974	1.14998	1.36955	1.12869	0.790319	0.101719	0.129317	0.0438194	0.353233	0.26838	0.310694	0.180382	0.249703	0.27455	0.0766568
E6N0H5	Tryptophan synthase alpha chain OS=Neisseria meningitidis serogroup B / serotype 15 (strain H44/76) GN=trpA PE=3 SV=1	34.0996	6	metabolic process		catalytic activity	Cytoplasmic	#VALUE!	1.10452	1.0198	1.02334	1.46248	0.744103	#VALUE!	1.43123	1.86044	1.12737	#VALUE!	0.454047	0.140161	0.466388	0.266612	0.191535	#VALUE!	0.197134	0.137252	0.109579
E6MWN3	Sulfite reductase [NADPH] flavoprotein alpha-component OS=Neisseria meningitidis serogroup B / serotype 15 (strain H44/76) GN=NMH_1073 PE=3 SV=1	30.1325	12	metabolic process;transport		catalytic activity;nucleotide binding	CytoplasmicMembrane	#VALUE!	0.0087174	0.00867888	0.00768363	0.00648401	2.3574	3.15172	3.18219	2.91503	2.33798	#VALUE!	8.40099e-05	0.00093024	0.000117072	9.17593e-05	0.399091	0.455688	0.140755	0.217578	0.326361
E6MYK2	GTP-dependent nucleic acid-binding protein engD OS=Neisseria meningitidis serogroup B / serotype 15 (strain H44/76) GN=NMH_1586 PE=3 SV=1	37.4656	9			catalytic activity;nucleotide binding	Cytoplasmic	1.05661	0.824145	0.826982	0.765404	0.796324	1.15305	1.35972	1.44865	1.43163	0.94486	0.199913	0.108331	0.0891717	0.0117749	0.048002	0.500685	0.193693	0.0870021	0.280575	0.0893386
E6MZH5	Zinc-binding dehydrogenase family protein OS=Neisseria meningitidis serogroup B / serotype 15 (strain H44/76) GN=NMH_1847 PE=4 SV=1	29.7688	9	metabolic process		catalytic activity;metal ion binding	Cytoplasmic	0.532984	1.62029	1.53025	1.50381	1.16758	0.943761	0.826089	0.94716	0.911704	0.394216	0.0315411	0.139558	0.265613	0.371255	0.260784	0.163171	0.0945635	0.0780218	0.1079	0.124036
E6MV27	Orotate phosphoribosyltransferase OS=Neisseria meningitidis serogroup B / serotype 15 (strain H44/76) GN=pyrE PE=3 SV=1	40.3756	7	metabolic process		catalytic activity;metal ion binding	Cytoplasmic	0.560663	0.820282	0.929724	1.0057	1.3435	0.68804	#VALUE!	0.912071	1.03292	0.951538	0.210524	0.140528	0.0690052	0.0724569	0.103048	0.284742	#VALUE!	0.0903458	0.062956	0.162861
E6MV97	ATP synthase gamma chain OS=Neisseria meningitidis serogroup B / serotype 15 (strain H44/76) GN=atpG PE=3 SV=1	18.5567	5	metabolic process;transport	membrane	catalytic activity;nucleotide binding;transporter activity	Unknown	1.06851	1.1538	1.14148	1.18656	1.33748	1.51782	1.29595	1.91711	1.48974	1.02645	0.147728	0.245109	0.153237	0.120816	0.0264655	0.158352	0.417654	0.208008	0.0607048	0.100936
E6MWQ0	Bacterioferritin OS=Neisseria meningitidis serogroup B / serotype 15 (strain H44/76) GN=NMH_1093 PE=3 SV=1	56.6879	6	cellular homeostasis;transport		metal ion binding	Cytoplasmic	0.706766	0.755119	0.914017	1.04038	1.3645	1.11487	1.28602	0.875939	0.996872	0.757244	0.104161	0.0847821	0.0260735	0.0445992	0.31302	0.246143	0.247072	0.405179	0.018501	0.0633563
E6MYJ4	Isoleucine--tRNA ligase OS=Neisseria meningitidis serogroup B / serotype 15 (strain H44/76) GN=ileS PE=3 SV=1	27.1941	19	metabolic process;regulation of biological process	cytoplasm	catalytic activity;nucleotide binding;RNA binding	Cytoplasmic	1.02849	1.07733	0.991586	1.0457	1.00747	1.23441	1.45466	1.29424	1.04771	0.576049	0.101281	0.232418	0.162544	0.0774024	0.10403	0.248007	0.239607	0.171691	0.0659398	0.0830613
E6N0A4	Twitching motility family protein OS=Neisseria meningitidis serogroup B / serotype 15 (strain H44/76) GN=NMH_2399 PE=4 SV=1	34.0426	12	transport		nucleotide binding	Cytoplasmic	0.685908	1.0474	1.07371	1.11801	1.46777	0.512832	0.779532	0.878461	0.807431	0.534148	0.0647472	0.0364326	0.103514	0.132255	0.133692	0.272486	0.0342372	0.174621	0.0474247	0.109105
E6MVQ3	Thiol:disulfide interchange protein OS=Neisseria meningitidis serogroup B / serotype 15 (strain H44/76) GN=NMH_0741 PE=4 SV=1	40.146	11	cellular homeostasis;regulation of biological process			Unknown	1.11802	0.945905	0.802169	0.735949	0.725331	1.44219	1.44058	1.72848	1.4821	0.675673	0.106084	0.0711944	0.0247761	0.0722564	0.0685939	0.126127	0.138391	0.301521	0.235372	0.199341
E6MXA2	Heme oxygenase family protein OS=Neisseria meningitidis serogroup B / serotype 15 (strain H44/76) GN=NMH_1305 PE=4 SV=1	54.7826	11	metabolic process		catalytic activity	Unknown	1.63009	1.81476	1.48144	1.5591	1.12276	0.949638	#VALUE!	1.16549	1.99316	0.38729	0.537801	0.502407	0.277076	0.485282	0.0366036	0.147105	#VALUE!	0.372341	0.14754	0.0852363
E6MXQ6	Argininosuccinate lyase OS=Neisseria meningitidis serogroup B / serotype 15 (strain H44/76) GN=argH PE=3 SV=1	36.4629	14	metabolic process	cytoplasm	catalytic activity	Cytoplasmic	0.994582	1.17158	0.921286	0.91645	1.10173	0.966101	1.97443	1.89625	1.45769	0.886951	0.149071	0.18004	0.188951	0.119777	0.098955	0.118605	0.352046	0.477312	0.137447	0.0646325
E6MUQ1	Superoxide dismutase [Fe] OS=Neisseria meningitidis serogroup B / serotype 15 (strain H44/76) GN=NMH_0504 PE=4 SV=1	55.8974	8	metabolic process;response to stimulus		antioxidant activity;catalytic activity;metal ion binding	Periplasmic	0.679197	0.914625	1.1466	1.33087	1.00737	0.804051	0.620421	1.27824	1.34561	0.563171	0.0469993	0.120555	0.0312552	0.387823	0.0119718	0.417959	0.601101	0.106076	0.202436	0.0788565
E6N0J7	Glutamine transport ATP-binding protein glnQ OS=Neisseria meningitidis serogroup B / serotype 15 (strain H44/76) GN=NMH_2313 PE=3 SV=1	34.0741	6	metabolic process;transport		catalytic activity;nucleotide binding;RNA binding;transporter activity	CytoplasmicMembrane	#VALUE!	#VALUE!	0.867069	0.863127	0.921233	0.77584	1.30749	2.16459	1.28548	1.16219	#VALUE!	#VALUE!	0.0431537	0.285403	0.0515247	0.12198	0.993707	0.876644	0.381344	0.0836109
E6MVM8	Serine protease MucD OS=Neisseria meningitidis serogroup B / serotype 15 (strain H44/76) GN=NMH_0716 PE=4 SV=1	51.1022	15	metabolic process		catalytic activity;protein binding	Periplasmic	0.488186	0.882253	0.905134	0.87345	0.962563	0.799183	1.06192	1.33302	1.47208	1.20175	0.415887	0.145183	0.0984778	0.140043	0.116215	0.135803	0.103695	0.210094	0.253578	0.201554
E6MZ66	4-hydroxy-3-methylbut-2-en-1-yl diphosphate synthase OS=Neisseria meningitidis serogroup B / serotype 15 (strain H44/76) GN=ispG PE=3 SV=1	33.7292	10	metabolic process		catalytic activity;metal ion binding	Cytoplasmic	#VALUE!	#VALUE!	0.541841	#VALUE!	0.723057	0.928572	1.79923	1.9242	1.69524	0.801069	#VALUE!	#VALUE!	0.477848	#VALUE!	0.120261	0.787175	0.414091	0.227384	0.625659	0.164184
E6MU92	Uncharacterized protein OS=Neisseria meningitidis serogroup B / serotype 15 (strain H44/76) GN=NMH_0334 PE=4 SV=1	49.3506	10				Unknown	0.442999	1.0413	0.470355	0.704907	0.567947	1.18049	1.84417	1.83267	1.63306	1.27277	0.128574	0.730978	0.174863	0.092112	0.127922	0.227897	0.633337	0.231595	0.0379239	0.405063
E6MV99	ATP synthase subunit delta OS=Neisseria meningitidis serogroup B / serotype 15 (strain H44/76) GN=atpH PE=3 SV=1	87.2483	10	metabolic process;transport	membrane	catalytic activity;transporter activity	Cytoplasmic	0.954477	1.05515	0.946553	0.715109	1.07038	1.26953	1.4671	1.36293	1.76195	1.02022	0.159778	0.0834665	0.306121	0.16709	0.0847506	0.329712	0.372018	0.372935	0.444809	0.0476107
E6MU83	Peptide deformylase OS=Neisseria meningitidis serogroup B / serotype 15 (strain H44/76) GN=def PE=3 SV=1	38.674	6	metabolic process		catalytic activity;metal ion binding	Cytoplasmic	#VALUE!	0.981884	1.03426	1.12102	1.06618	0.949801	1.22437	1.36099	1.17716	1.00454	#VALUE!	0.107168	0.0997568	0.262659	0.0416802	0.160702	0.285873	0.15189	0.0473245	0.080635
E6MYR2	Branched-chain amino acid aminotransferase OS=Neisseria meningitidis serogroup B / serotype 15 (strain H44/76) GN=ilvE PE=4 SV=1	28.9157	7	metabolic process		catalytic activity	Cytoplasmic	0.855059	1.22081	1.20586	1.24055	1.10845	0.65783	0.822031	1.06248	1.31063	0.624046	0.085952	0.133378	0.0759959	0.0918927	0.0375779	0.0330487	0.11309	0.19205	0.273365	0.0449544
E6MY74	Redoxin family protein OS=Neisseria meningitidis serogroup B / serotype 15 (strain H44/76) GN=NMH_1620 PE=4 SV=1	36.25	5	cellular homeostasis;metabolic process;regulation of biological process		antioxidant activity;catalytic activity	CytoplasmicMembrane	1.03328	1.36366	1.19899	1.10685	0.784152	0.892059	1.0138	1.23797	1.20548	0.789252	0.391431	0.347066	0.0732002	0.164049	0.0482858	0.309354	0.114514	0.210986	0.192248	0.235206
E6MUW6	Ribosomal protein L30 OS=Neisseria meningitidis serogroup B / serotype 15 (strain H44/76) GN=rpmD PE=3 SV=1	49.1803	4	metabolic process	ribosome	structural molecule activity	Cytoplasmic	1.18632	0.901072	0.806798	0.761995	0.666953	1.32665	1.56584	1.59222	1.49713	0.910212	0.0256369	0.0488021	0.0055044	0.0399484	0.0100093	0.227956	0.0866008	0.0903561	0.060016	0.0692293
E6MY31	Glutamate dehydrogenase OS=Neisseria meningitidis serogroup B / serotype 15 (strain H44/76) GN=NMH_1271 PE=3 SV=1	43.7055	14	metabolic process		catalytic activity	Cytoplasmic	#VALUE!	#VALUE!	1.73681	2.61684	2.58025	0.191615	0.200258	0.267642	0.391202	0.40705	#VALUE!	#VALUE!	0.294049	0.362565	0.0621965	0.0260941	0.160674	0.223801	0.065312	0.105338
E6N0T2	Imelysin family protein OS=Neisseria meningitidis serogroup B / serotype 15 (strain H44/76) GN=NMH_2467 PE=4 SV=1	40.9794	16				Periplasmic	0.694165	1.07177	1.01862	1.16968	0.977301	1.09607	1.17263	1.2096	1.16513	0.982976	0.296557	0.207049	0.191761	0.141378	0.0731239	0.199561	0.274987	0.346693	0.0367438	0.200064
E6N0N1	Ribosomal protein L20 OS=Neisseria meningitidis serogroup B / serotype 15 (strain H44/76) GN=rplT PE=3 SV=1	50.4202	9	cell organization and biogenesis;metabolic process	ribosome	RNA binding;structural molecule activity	Cytoplasmic	0.979458	0.903369	0.822638	0.847397	0.842771	1.32721	1.45459	1.40979	1.35283	0.69074	0.133188	0.0926635	0.106655	0.0274473	0.0438231	0.113735	0.0486301	0.173741	0.14722	0.0629228
E6MUV9	50S ribosomal protein L16 OS=Neisseria meningitidis serogroup B / serotype 15 (strain H44/76) GN=NMH_0554 PE=4 SV=1	67.3469	3	metabolic process	ribosome	RNA binding;structural molecule activity	Unknown	0.988588	0.889887	0.863428	0.938309	1.0473	1.4663	1.31848	1.2591	1.14365	0.851515	0.0544661	0.0406765	0.0416209	0.0326541	0.0405978	0.0893959	0.171248	0.0603438	0.176025	0.132774
E6MYU8	NAD(P) transhydrogenase, beta subunit OS=Neisseria meningitidis serogroup B / serotype 15 (strain H44/76) GN=NMH_1947 PE=4 SV=1	25.3796	8	metabolic process	membrane	catalytic activity;nucleotide binding	CytoplasmicMembrane	0.485998	0.814938	0.939166	1.01446	1.11687	1.14929	1.16801	1.2598	0.887332	1.02783	0.0287238	0.0155581	0.0715277	0.0650957	0.0391666	0.10864	0.247893	0.0939676	0.00387231	0.173422
E6MUZ2	Ribosome-recycling factor OS=Neisseria meningitidis serogroup B / serotype 15 (strain H44/76) GN=frr PE=3 SV=1	42.7885	7	cell organization and biogenesis;metabolic process	cytoplasm		Cytoplasmic	1.14792	1.09635	0.978709	1.07272	0.786079	1.10698	1.33058	1.69585	1.59416	0.440813	0.255627	0.0333254	0.122856	0.155629	0.0219705	0.352789	0.0782039	0.264867	0.0383939	0.065026
E6MX11	Phosphate transporter family protein OS=Neisseria meningitidis serogroup B / serotype 15 (strain H44/76) GN=NMH_0614 PE=4 SV=1	14.6947	9	transport	membrane	transporter activity	CytoplasmicMembrane	1.0244	1.01093	1.00393	1.02086	1.06354	0.660339	0.958307	1.20046	1.01739	0.75018	0.135249	0.0356872	0.066753	0.0403324	0.0717399	0.0642792	0.110999	0.0594399	0.035277	0.0363267
E6MVC7	AhpC/TSA family protein OS=Neisseria meningitidis serogroup B / serotype 15 (strain H44/76) GN=NMH_0133 PE=4 SV=1	51.8519	6	cellular homeostasis;metabolic process;regulation of biological process		antioxidant activity;catalytic activity	Unknown	#VALUE!	0.735894	0.657796	0.396872	0.70368	1.15545	1.84411	2.07946	1.93843	0.962056	#VALUE!	0.129784	0.0810099	0.34499	0.148869	0.30968	0.171572	0.0287463	0.0783153	0.0277104
E6N0S0	Fimbrial MS11-D1 domain protein OS=Neisseria meningitidis serogroup B / serotype 15 (strain H44/76) GN=NMH_2455 PE=4 SV=1	38.6667	6				Unknown	#VALUE!	#VALUE!	#VALUE!	1.74374	#VALUE!	0.398075	0.419007	0.524844	0.486993	0.559711	#VALUE!	#VALUE!	#VALUE!	0.501617	#VALUE!	0.0816539	0.164552	0.0633047	0.0536622	0.27357
E6MU24	Ribonuclease PH OS=Neisseria meningitidis serogroup B / serotype 15 (strain H44/76) GN=rph PE=3 SV=1	25.6198	4	metabolic process		catalytic activity;RNA binding	Cytoplasmic	#VALUE!	0.996116	0.894351	1.91222	1.49103	0.463403	0.61568	1.33125	1.01484	0.943092	#VALUE!	0.24433	0.157163	1.30068	0.222539	0.169035	0.186797	1.068	0.105076	0.156944
E6MZM3	Phosphomethylpyrimidine synthase OS=Neisseria meningitidis serogroup B / serotype 15 (strain H44/76) GN=thiC PE=3 SV=1	38.7046	18	metabolic process		catalytic activity;metal ion binding	Cytoplasmic	1.0659	1.02484	0.980584	1.02666	0.71056	0.968638	1.98043	1.31426	1.06887	0.429099	0.189434	0.121254	0.358096	0.392978	0.0324889	0.11491	0.489968	0.25918	0.127783	0.159269
E6MZE5	Ribosome-binding factor A OS=Neisseria meningitidis serogroup B / serotype 15 (strain H44/76) GN=rbfA PE=3 SV=1	65.8537	7	metabolic process	cytoplasm		Cytoplasmic	0.638596	0.811216	0.770158	0.872754	0.94477	1.19032	1.31302	1.65419	1.55368	1.25835	0.0994914	0.0677463	0.0447529	0.17482	0.148015	0.0989588	0.168253	0.157533	0.104774	0.286553
E6MZU5	Uridylate kinase OS=Neisseria meningitidis serogroup B / serotype 15 (strain H44/76) GN=pyrH PE=3 SV=1	29.0102	7	metabolic process	cytoplasm	catalytic activity;nucleotide binding	Cytoplasmic	2.85515	0.54218	0.567789	0.708595	0.754221	0.971133	1.44458	1.77795	1.58766	1.44076	3.58772	0.108957	0.0809154	0.091408	0.0758818	0.48971	0.332118	0.0554105	0.0630999	0.126971
E6N019	ATP phosphoribosyltransferase OS=Neisseria meningitidis serogroup B / serotype 15 (strain H44/76) GN=hisG PE=3 SV=1	55.8333	10	metabolic process	cytoplasm	catalytic activity;nucleotide binding	Cytoplasmic	0.485014	0.881786	1.05822	1.04914	1.40068	0.649357	0.543066	0.85304	1.12826	1.25736	0.0622021	0.0108852	0.0740871	0.0769523	0.104606	0.00191707	0.117358	0.147434	0.420081	0.200365
E6MV39	Methyltransferase domain protein OS=Neisseria meningitidis serogroup B / serotype 15 (strain H44/76) GN=NMH_0044 PE=4 SV=1	43.1193	7	metabolic process		catalytic activity	Cytoplasmic	0.759401	1.53549	0.929778	1.14065	1.13633	1.01846	1.13384	1.41161	1.48003	0.767244	0.0915461	0.814892	0.00979525	0.161995	0.0684621	0.144126	0.0779199	0.0824044	0.0890035	0.126695
KKA1_ECOLX	KKA1_ECOLX	42.0664	8	metabolic process;response to stimulus		catalytic activity;nucleotide binding	#N/A	2.71809	2.1472	1.98405	2.1387	2.30219	0.186948	0.0519429	0.0395291	0.0759304	0.115203	0.404945	0.353221	0.475089	0.268242	0.210381	0.0328244	0.0649426	0.045018	0.0550026	0.17498
E6MW59	Peptide chain release factor 3 OS=Neisseria meningitidis serogroup B / serotype 15 (strain H44/76) GN=prfC PE=3 SV=1	33.3333	14	cell organization and biogenesis;metabolic process;regulation of biological process;response to stimulus	cytoplasm	catalytic activity;nucleotide binding;RNA binding	Cytoplasmic	#VALUE!	#VALUE!	0.80987	0.700192	0.943969	0.763629	1.20386	1.16146	1.6401	0.87923	#VALUE!	#VALUE!	0.0950635	0.211134	0.187142	0.402692	0.146927	0.376277	0.292645	0.143535
E6N0E6	Nitroreductase family protein OS=Neisseria meningitidis serogroup B / serotype 15 (strain H44/76) GN=NMH_2441 PE=4 SV=1	33.9367	6	metabolic process		catalytic activity	Unknown	0.555118	0.877512	0.927008	1.28593	1.43094	1.01096	1.78538	1.88091	1.6751	0.90404	0.219331	0.121757	0.24612	0.34008	0.172371	0.361023	0.467017	0.249721	0.253715	0.317512
E6MX31	Nicotinate-nucleotide diphosphorylase OS=Neisseria meningitidis serogroup B / serotype 15 (strain H44/76) GN=nadC PE=4 SV=1	41.2969	10	metabolic process		catalytic activity	Cytoplasmic	1.01804	1.14372	1.18503	1.17052	1.07829	0.865852	0.902182	0.861246	0.961508	0.625123	0.174219	0.122929	0.178683	0.218334	0.162909	0.379698	0.0900889	0.0854599	0.132669	0.138009
E6MZ26	Lytic murein transglycosylase B OS=Neisseria meningitidis serogroup B / serotype 15 (strain H44/76) GN=mltB PE=4 SV=1	33.9394	8			catalytic activity	CytoplasmicMembrane	0.819129	0.952467	1.04592	0.94266	0.767099	0.844652	1.79116	1.71362	1.33197	0.848307	0.362022	0.311387	0.368874	0.330955	0.0326862	0.399616	0.455699	0.239746	0.225485	0.253434
E6MYR6	Lactoylglutathione lyase OS=Neisseria meningitidis serogroup B / serotype 15 (strain H44/76) GN=gloA PE=4 SV=1	50.7246	7			catalytic activity;metal ion binding	Cytoplasmic	0.982107	1.23039	1.28126	1.47695	0.990112	1.01539	1.08934	0.886035	0.867128	0.363339	0.131554	0.221788	0.0589625	0.262123	0.0843063	0.12512	0.329607	0.0888889	0.025461	0.0305735
E6N0J3	Cell division protein FtsN OS=Neisseria meningitidis serogroup B / serotype 15 (strain H44/76) GN=ftsN PE=4 SV=1	39.1566	10	cell division		protein binding	Unknown	0.68814	0.964115	1.15487	1.42669	0.652273	0.934379	1.20518	1.2453	1.23791	0.720209	0.0843159	0.0533442	0.288775	0.316985	0.139334	0.298682	0.197091	0.0955162	0.0909196	0.194399
E6N0K2	Tryptophan synthase, beta subunit OS=Neisseria meningitidis serogroup B / serotype 15 (strain H44/76) GN=trpB PE=3 SV=1	38.75	10	metabolic process		catalytic activity	Cytoplasmic	0.799526	0.963243	1.06783	1.18226	1.27575	0.844957	1.03118	1.34135	1.25466	0.962727	0.180804	0.0323837	0.153753	0.154993	0.0132901	0.151102	0.191839	0.390971	0.245512	0.102863
E6MV75	3-oxoacyl-(Acyl-carrier-) synthase III family protein OS=Neisseria meningitidis serogroup B / serotype 15 (strain H44/76) GN=fabH PE=3 SV=1	42.8125	10	metabolic process	cytoplasm	catalytic activity	Cytoplasmic	0.754102	1.2409	1.23555	0.972296	1.26013	0.996393	1.03012	1.21013	1.13562	1.24465	0.0638649	0.266301	0.258452	0.147053	0.0561275	0.316344	0.142387	0.166006	0.255357	0.386757
E6MV94	Glycine--tRNA ligase alpha subunit OS=Neisseria meningitidis serogroup B / serotype 15 (strain H44/76) GN=glyQ PE=3 SV=1	44.186	8	metabolic process	cytoplasm	catalytic activity;nucleotide binding	Cytoplasmic	0.897955	0.975592	0.850377	0.97612	1.08968	0.919497	0.957115	1.25045	1.25904	0.978085	0.168672	0.153985	0.106358	0.0350692	0.168254	0.355898	0.164326	0.0097908	0.1057	0.230047
E6MXL5	Small GTP-binding domain protein OS=Neisseria meningitidis serogroup B / serotype 15 (strain H44/76) GN=NMH_1420 PE=4 SV=1	37.0787	5	regulation of biological process;response to stimulus		catalytic activity;nucleotide binding	Unknown	#VALUE!	#VALUE!	0.796163	0.850645	0.880473	0.780153	0.972812	1.3161	1.45553	1.23457	#VALUE!	#VALUE!	0.0234963	0.14877	0.0396082	0.152447	0.0820241	0.226885	0.193875	0.0691633
E6MYP4	50S ribosomal protein L28 OS=Neisseria meningitidis serogroup B / serotype 15 (strain H44/76) GN=rpmB PE=3 SV=1	69.0141	6	metabolic process	ribosome	structural molecule activity	Cytoplasmic	1.33272	0.982377	0.838954	0.846801	0.751926	1.48021	1.32639	1.28649	1.41502	0.86759	0.0733647	0.109241	0.0250278	0.104788	0.0831149	0.114314	0.243551	0.0872794	0.160978	0.0964071
E6MXW7	3-phosphoshikimate 1-carboxyvinyltransferase OS=Neisseria meningitidis serogroup B / serotype 15 (strain H44/76) GN=aroA PE=3 SV=1	34.4111	9	metabolic process	cytoplasm	catalytic activity	Cytoplasmic	1.3378	#VALUE!	0.734446	0.785045	0.513701	1.4934	1.97347	2.09189	1.74911	0.469154	0.114353	#VALUE!	0.190515	0.0100579	0.0593486	0.3201	0.277303	0.231264	0.408411	0.0523367
E6MZK1	Ribosomal silencing factor RsfS OS=Neisseria meningitidis serogroup B / serotype 15 (strain H44/76) GN=rsfS PE=3 SV=1	57.8125	7	cell organization and biogenesis;regulation of biological process	cytoplasm		Cytoplasmic	1.0003	0.842521	0.864729	0.897708	0.723932	#VALUE!	1.49109	1.82977	1.48804	0.659794	0.091717	0.323409	0.102094	0.10068	0.12046	#VALUE!	0.390502	0.125001	0.221971	0.251091
E6MUP6	Sulfate/thiosulfate import ATP-binding cysA domain protein OS=Neisseria meningitidis serogroup B / serotype 15 (strain H44/76) GN=cysA PE=4 SV=1	35.014	9	metabolic process;transport	membrane	catalytic activity;nucleotide binding;transporter activity	CytoplasmicMembrane	0.0139033	0.0087174	0.00867888	0.00768363	0.00648401	2.40801	3.27733	3.13826	2.75248	2.35722	0.00113186	8.40099e-05	0.00093024	0.000117072	9.17593e-05	0.521908	0.121094	0.448579	0.433409	0.333824
E6MVZ0	Phosphatidylserine decarboxylase proenzyme OS=Neisseria meningitidis serogroup B / serotype 15 (strain H44/76) GN=psd PE=3 SV=1	36.2264	7	metabolic process	membrane	catalytic activity	Unknown	0.340455	#VALUE!	0.646805	0.708148	0.763	1.37503	1.4117	1.35458	1.24322	0.92676	0.297483	#VALUE!	0.0807215	0.0748203	0.149173	0.200512	0.189346	0.291993	0.15596	0.0107157
E6MZR9	Bifunctional protein folD OS=Neisseria meningitidis serogroup B / serotype 15 (strain H44/76) GN=NMH_2088 PE=3 SV=1	38.0282	7	metabolic process		catalytic activity	Unknown	#VALUE!	1.11689	1.10696	1.14537	1.30373	0.595653	0.892575	1.15401	1.1986	1.00517	#VALUE!	0.150232	0.11002	0.0372761	0.176206	0.174627	0.099343	0.151605	0.150176	0.130323
E6MV59	Chromosomal replication initiator protein DnaA OS=Neisseria meningitidis serogroup B / serotype 15 (strain H44/76) GN=dnaA PE=3 SV=1	26.2548	9	metabolic process;regulation of biological process	cytoplasm	DNA binding;nucleotide binding	Cytoplasmic	#VALUE!	#VALUE!	#VALUE!	#VALUE!	#VALUE!	0.458041	0.866752	#VALUE!	1.4559	0.999292	#VALUE!	#VALUE!	#VALUE!	#VALUE!	#VALUE!	0.310712	0.458536	#VALUE!	0.228628	0.322526
E6N0T9	ABC transporter periplasmic binding , thiB subfamily protein OS=Neisseria meningitidis serogroup B / serotype 15 (strain H44/76) GN=NMH_2474 PE=4 SV=1	42.6426	10	transport		transporter activity	Periplasmic	0.969252	1.09399	1.00717	1.11299	1.28698	0.852595	0.961819	0.955149	0.935528	1.00406	0.113346	0.0738776	0.212982	0.226288	0.250223	0.248911	0.256504	0.208537	0.111504	0.115494
E6N0A3	5'-methylthioadenosine/S-adenosylhomocysteine nucleosidase OS=Neisseria meningitidis serogroup B / serotype 15 (strain H44/76) GN=mtnN PE=3 SV=1	31.1111	7	metabolic process		catalytic activity	Cytoplasmic	#VALUE!	#VALUE!	1.17644	1.07041	0.951654	0.96104	1.59411	1.50675	1.4846	0.639695	#VALUE!	#VALUE!	0.0529293	0.145719	0.0820379	0.324459	0.5629	0.301589	0.156236	0.138272
E6MY98	Protease HtpX homolog OS=Neisseria meningitidis serogroup B / serotype 15 (strain H44/76) GN=htpX PE=3 SV=1	31.2303	6	metabolic process	membrane	catalytic activity;metal ion binding	CytoplasmicMembrane	#VALUE!	0.931286	0.857332	0.79685	1.4502	1.66207	1.22759	1.09518	1.05866	1.51736	#VALUE!	0.185739	0.152545	0.199322	0.19545	0.177572	0.313487	0.217972	0.33678	0.266066
E6MYM2	3-deoxy-7-phosphoheptulonate synthase OS=Neisseria meningitidis serogroup B / serotype 15 (strain H44/76) GN=NMH_1869 PE=4 SV=1	29.3447	10	metabolic process		catalytic activity	Cytoplasmic	1.38228	1.00719	0.8779	1.07109	0.895909	0.912872	1.32152	1.41793	1.0871	0.818621	0.113377	0.0803809	0.0888133	0.140148	0.177089	0.0664443	0.112527	0.167971	0.174872	0.123209
E6MX44	Cell division protein FtsN OS=Neisseria meningitidis serogroup B / serotype 15 (strain H44/76) GN=ftsN PE=4 SV=1	39.7213	9	cell division	membrane	protein binding	Unknown	0.911115	1.00383	2.08225	1.40221	1.54363	0.593651	0.892036	1.41637	1.09624	1.59766	0.545367	0.274158	2.1431	0.493535	0.0429211	0.505835	0.516116	0.61006	0.128457	0.183071
E6MUR9	Cytochrome c oxidase, cbb3-type, subunit II OS=Neisseria meningitidis serogroup B / serotype 15 (strain H44/76) GN=ccoO PE=4 SV=1	24.6305	6	metabolic process;transport	membrane	catalytic activity;metal ion binding;transporter activity	Cytoplasmic	1.10628	1.33575	1.13925	1.31229	1.12643	0.861939	0.857195	1.02814	0.954887	0.583415	0.113116	0.299994	0.136661	0.0933711	0.0696533	0.214513	0.374259	0.115994	0.0762367	0.0901442
E6MVN2	Glucose/galactose transporter WARNING family protein OS=Neisseria meningitidis serogroup B / serotype 15 (strain H44/76) GN=gluP PE=4 SV=1	7.12531	3	transport	membrane	transporter activity	CytoplasmicMembrane	0.579148	1.21927	1.31097	1.35229	1.4432	0.902912	1.91822	0.970879	0.928683	0.58653	0.141029	0.127292	0.0986515	0.187099	0.233947	0.350908	2.01886	0.133732	0.117081	0.0651988
E6MUU6	Amino-acid carrier protein alsT OS=Neisseria meningitidis serogroup B / serotype 15 (strain H44/76) GN=NMH_0597 PE=4 SV=1	9.47368	5	transport	membrane	transporter activity	CytoplasmicMembrane	0.91299	1.10758	1.11415	1.2011	1.3373	0.658453	0.835403	0.900918	0.99799	0.926955	0.0717479	0.099502	0.0960191	0.095824	0.0317531	0.0978674	0.0944593	0.106478	0.115802	0.0649753
E6MWL2	Chaperone protein HscA homolog OS=Neisseria meningitidis serogroup B / serotype 15 (strain H44/76) GN=hscA PE=3 SV=1	25.8268	14	cell organization and biogenesis;metabolic process		catalytic activity;nucleotide binding;protein binding	Cytoplasmic	0.424659	0.767288	0.722837	0.789567	1.22432	0.911792	1.50681	1.38322	1.46699	1.23703	0.162109	0.0337915	0.136428	0.0792525	0.347041	0.151027	0.351009	0.400633	0.281589	0.0716628
E6MZ69	ATP-dependent Clp protease, proteolytic subunit ClpP OS=Neisseria meningitidis serogroup B / serotype 15 (strain H44/76) GN=clpP PE=3 SV=1	31.3725	5	metabolic process	cytoplasm	catalytic activity	Cytoplasmic	0.648183	0.906601	0.834568	0.781891	1.02054	1.03398	1.1962	1.24356	1.17367	1.02205	0.0173866	0.0884354	0.0624557	0.0704448	0.0387096	0.180325	0.0792672	0.0406726	0.106492	0.041993
E6MW21	Ribosomal protein S16 OS=Neisseria meningitidis serogroup B / serotype 15 (strain H44/76) GN=rpsP PE=3 SV=1	54.321	4	metabolic process	ribosome	structural molecule activity	Cytoplasmic	0.989394	0.845878	1.08718	0.937071	1.23812	1.52232	1.42457	1.31521	1.39889	0.298186	0.0634945	0.090547	0.295632	0.0726059	0.0700438	0.245514	0.263665	0.202069	0.217857	0.06381
E6MV71	Phosphate acyltransferase OS=Neisseria meningitidis serogroup B / serotype 15 (strain H44/76) GN=plsX PE=3 SV=1	31.339	9	metabolic process	cytoplasm	catalytic activity	Cytoplasmic	#VALUE!	#VALUE!	0.932009	0.904456	1.12972	0.790531	0.645162	0.966427	1.31718	1.54602	#VALUE!	#VALUE!	0.082924	0.077124	0.13957	0.311408	0.581614	0.326201	0.0326197	0.312966
E6MZC5	Pseudouridine synthase OS=Neisseria meningitidis serogroup B / serotype 15 (strain H44/76) GN=NMH_1797 PE=3 SV=1	39.8281	12	metabolic process		catalytic activity;RNA binding	Cytoplasmic	#VALUE!	0.629596	0.701746	0.746209	1.2609	0.665569	0.901369	1.04082	1.22598	1.73113	#VALUE!	0.222216	0.115259	0.0420341	0.308602	0.0378687	0.182207	0.164911	0.0882332	0.290981
E6MY93	ATP phosphoribosyltransferase regulatory subunit OS=Neisseria meningitidis serogroup B / serotype 15 (strain H44/76) GN=NMH_1640 PE=3 SV=1	42.2977	12	metabolic process	cytoplasm	catalytic activity	Cytoplasmic	0.811485	0.876224	1.15219	1.25327	1.24727	0.635446	1.02903	1.03013	1.18696	1.09743	0.118016	0.0905113	0.10816	0.18287	0.130024	0.0965782	0.314562	0.103447	0.211294	0.247791
E6MWW5	Probable transcriptional regulatory protein NMH_1158 OS=Neisseria meningitidis serogroup B / serotype 15 (strain H44/76) GN=NMH_1158 PE=3 SV=1	26.4463	6	metabolic process;regulation of biological process	cytoplasm	DNA binding	Cytoplasmic	1.03496	1.16013	1.06799	1.11162	0.857794	1.041	1.16689	1.25536	1.18041	0.538345	0.136859	0.164041	0.165031	0.154087	0.107541	0.283464	0.185732	0.0361087	0.179597	0.100723
E6MUK4	P-protein OS=Neisseria meningitidis serogroup B / serotype 15 (strain H44/76) GN=NMH_0452 PE=4 SV=1	28.1768	8	metabolic process	cytoplasm	catalytic activity	Cytoplasmic	0.775057	1.03065	0.975187	1.14262	1.4062	0.710196	0.568715	1.11142	1.0885	0.610964	0.131812	0.0744201	0.19172	0.08543	0.169419	0.152586	0.484773	0.104271	0.140883	0.0546168
E6MUS3	Biopolymer transport protein exbD1 OS=Neisseria meningitidis serogroup B / serotype 15 (strain H44/76) GN=NMH_0526 PE=3 SV=1	40.2778	5	transport	membrane	transporter activity	CytoplasmicMembrane	0.928602	1.00295	0.848224	0.763154	0.585123	1.04784	1.715	1.61429	1.85722	1.3973	0.210462	0.065486	0.130392	0.0304728	0.161145	0.199686	0.522526	0.312813	0.0468483	0.148608
E6MXH5	Glutamate 5-kinase OS=Neisseria meningitidis serogroup B / serotype 15 (strain H44/76) GN=proB PE=3 SV=1	30.6233	8	metabolic process	cytoplasm	catalytic activity;nucleotide binding;RNA binding	Cytoplasmic	#VALUE!	#VALUE!	1.04281	1.06935	1.34622	0.345353	#VALUE!	#VALUE!	1.36392	1.56745	#VALUE!	#VALUE!	0.0808243	0.162264	0.16963	0.147506	#VALUE!	#VALUE!	0.602358	0.0985246
E6MWK8	Short chain dehydrogenase family protein OS=Neisseria meningitidis serogroup B / serotype 15 (strain H44/76) GN=NMH_1048 PE=4 SV=1	31.3808	6				Cytoplasmic	0.634454	0.661769	0.888551	1.11702	1.36814	0.863693	0.643773	1.02695	1.02265	1.03015	0.181057	0.574239	0.285884	0.059717	0.070127	0.177169	0.544338	0.0581702	0.0628397	0.110772
E6MTZ3	FKBP-type peptidyl-prolyl cis-trans isomerase slyD OS=Neisseria meningitidis serogroup B / serotype 15 (strain H44/76) GN=NMH_0235 PE=4 SV=1	49.375	5	metabolic process		catalytic activity	Cytoplasmic	0.498369	0.99702	1.03702	0.91967	1.37551	1.08041	1.10855	1.02886	1.0021	0.349077	0.43749	0.0921482	0.357124	0.0506944	0.794367	0.227858	0.353947	0.124469	0.0863784	0.306958
E6MZP6	Cell division protein ZapA OS=Neisseria meningitidis serogroup B / serotype 15 (strain H44/76) GN=NMH_2062 PE=4 SV=1	52.4752	5	cell division;cell organization and biogenesis	cytoplasm		Unknown	0.519159	1.14498	1.49624	1.13159	1.22381	0.745337	0.799408	0.98313	1.22258	1.12712	0.13889	0.205028	0.496666	0.182827	0.0966677	0.105461	0.396465	0.0542315	0.0985363	0.113221
E6MXX4	N5-carboxyaminoimidazole ribonucleotide mutase OS=Neisseria meningitidis serogroup B / serotype 15 (strain H44/76) GN=purE PE=3 SV=1	45.3416	5	metabolic process		catalytic activity	Unknown	#VALUE!	#VALUE!	0.682712	1.69208	1.16266	1.27882	2.48425	1.37653	1.32464	0.742396	#VALUE!	#VALUE!	0.592236	0.987347	0.0315083	0.688979	2.41792	0.200183	0.299383	0.111448
E6MYK7	Homoprotocatechuate degradation operon regulator, HpaR OS=Neisseria meningitidis serogroup B / serotype 15 (strain H44/76) GN=hpaR PE=4 SV=1	54.1096	8	metabolic process;regulation of biological process		DNA binding	Cytoplasmic	#VALUE!	0.64187	0.739849	0.803372	0.990742	1.03725	1.68829	1.51439	1.49982	1.32521	#VALUE!	0.126066	0.150047	0.107748	0.0399608	0.345237	0.155639	0.278415	0.113258	0.50439
E6N0F4	ORF 1 putative OS=Neisseria meningitidis serogroup B / serotype 15 (strain H44/76) GN=NMH_2269 PE=4 SV=1	44.186	4				Cytoplasmic	0.957362	1.05228	1.18179	1.23039	0.889332	0.977303	1.13962	1.24289	1.35675	0.55537	0.0142829	0.201176	0.053277	0.014528	0.0604305	0.161045	0.078229	0.141034	0.127969	0.0109729
E6N0S4	Glycerate dehydrogenase OS=Neisseria meningitidis serogroup B / serotype 15 (strain H44/76) GN=NMH_2459 PE=4 SV=1	34.3849	9	metabolic process		catalytic activity;nucleotide binding	Cytoplasmic	#VALUE!	#VALUE!	1.19805	0.956653	1.25948	#VALUE!	#VALUE!	0.798109	0.96401	0.797497	#VALUE!	#VALUE!	0.127634	0.322516	0.0705845	#VALUE!	#VALUE!	0.124198	0.120352	0.125973
E6MX78	Putative AcnD-accessory protein PrpF OS=Neisseria meningitidis serogroup B / serotype 15 (strain H44/76) GN=prpF PE=4 SV=1	27.5064	8	metabolic process		catalytic activity	Cytoplasmic	1.40786	1.66163	1.09644	1.78827	1.12883	0.0194008	#VALUE!	0.127033	0.0785662	0.146324	0.369968	0.758969	0.365962	0.727835	0.176848	0.00183892	#VALUE!	0.0630054	0.113792	0.135599
E6MWV5	Phosphoserine aminotransferase OS=Neisseria meningitidis serogroup B / serotype 15 (strain H44/76) GN=serC PE=3 SV=1	23.6659	8	metabolic process	cytoplasm;membrane	catalytic activity	Cytoplasmic	0.891627	1.51939	1.64212	1.42948	1.43443	0.515472	0.433751	1.0805	0.92677	0.92521	0.175954	0.205361	0.282596	0.130745	0.13033	0.274935	0.363576	0.960607	0.165855	0.325746
E6MZN9	Cytochrome C1 family protein OS=Neisseria meningitidis serogroup B / serotype 15 (strain H44/76) GN=NMH_2055 PE=4 SV=1	44.0613	8	metabolic process	membrane	metal ion binding	Periplasmic	#VALUE!	1.24635	0.741922	0.91505	0.959576	0.859538	#VALUE!	1.1662	2.06485	1.18471	#VALUE!	0.528339	0.19132	0.0586724	0.0704064	0.208629	#VALUE!	0.304303	1.3135	0.16241
E6MV14	Glutamate-1-semialdehyde 2,1-aminomutase OS=Neisseria meningitidis serogroup B / serotype 15 (strain H44/76) GN=hemL PE=3 SV=1	25.0585	8	metabolic process	cytoplasm	catalytic activity	Cytoplasmic	#VALUE!	1.19114	1.37407	1.42375	1.40131	1.08038	#VALUE!	1.31479	1.65843	0.805799	#VALUE!	0.363384	0.0741764	0.13751	0.158049	0.535219	#VALUE!	0.188059	0.131383	0.192807
E6MUQ6	Type IV pilus assembly protein PilX OS=Neisseria meningitidis serogroup B / serotype 15 (strain H44/76) GN=NMH_0509 PE=4 SV=1	43.1472	6		membrane		Unknown	#VALUE!	#VALUE!	1.65326	1.2151	0.422649	1.48213	#VALUE!	#VALUE!	1.1446	0.142382	#VALUE!	#VALUE!	1.02936	0.143692	0.0287038	0.471139	#VALUE!	#VALUE!	0.574633	0.122389
E6MZB4	NOL1/NOP2/sun family protein OS=Neisseria meningitidis serogroup B / serotype 15 (strain H44/76) GN=NMH_1786 PE=4 SV=1	38.9952	12	metabolic process	cytoplasm	catalytic activity;RNA binding	Cytoplasmic	0.640482	0.777961	0.670975	0.875341	0.800689	#VALUE!	1.43931	1.09262	1.78597	1.2662	0.175708	0.303921	0.228078	0.195504	0.456758	#VALUE!	0.838005	0.193925	0.732422	0.294065
E6MZH4	KHG/KDPG aldolase OS=Neisseria meningitidis serogroup B / serotype 15 (strain H44/76) GN=eda PE=4 SV=1	31.7597	6	metabolic process		catalytic activity	Cytoplasmic	#VALUE!	#VALUE!	0.969723	0.650946	0.447001	1.52608	#VALUE!	1.17809	1.55677	0.359527	#VALUE!	#VALUE!	0.224879	0.183578	0.195835	0.180451	#VALUE!	0.308256	0.254489	0.332266
E6MXT3	3-isopropylmalate dehydratase small subunit OS=Neisseria meningitidis serogroup B / serotype 15 (strain H44/76) GN=leuD PE=3 SV=1	35.2174	7	metabolic process		catalytic activity	Cytoplasmic	0.746875	#VALUE!	1.43163	1.30328	1.07341	0.742705	#VALUE!	1.23475	1.16836	0.490979	0.106573	#VALUE!	0.174211	0.0681802	0.12915	0.256006	#VALUE!	0.283987	0.160665	0.0603968
E6MY08	Single-stranded DNA-binding protein OS=Neisseria meningitidis serogroup B / serotype 15 (strain H44/76) GN=ssb PE=3 SV=1	57.4713	8	metabolic process;response to stimulus		DNA binding	Cytoplasmic	0.879179	1.03152	0.989441	0.957899	0.880726	1.11439	1.32063	1.3263	1.25592	0.632614	0.025831	0.0524483	0.0664916	0.0498844	0.0407815	0.192673	0.0450815	0.118258	0.0564664	0.129172
E6N0L4	LPS-assembly lipoprotein LptE OS=Neisseria meningitidis serogroup B / serotype 15 (strain H44/76) GN=lptE PE=3 SV=1	52.8302	8	cell organization and biogenesis	membrane		Unknown	0.732472	1.11995	1.12819	1.33583	1.18164	1.0388	0.993225	0.988395	1.16539	0.97125	0.08666	0.0731905	0.148531	0.111681	0.0485458	0.160694	0.410976	0.121855	0.287944	0.0867907
E6MZ65	Type IV pilus biogenesis/stability protein PilW OS=Neisseria meningitidis serogroup B / serotype 15 (strain H44/76) GN=pilF PE=4 SV=1	37.9747	8			protein binding	Unknown	#VALUE!	#VALUE!	#VALUE!	0.934676	0.704224	1.2449	1.34069	1.88262	1.04577	0.74759	#VALUE!	#VALUE!	#VALUE!	0.203726	0.147717	0.616175	0.143084	1.17341	0.0204478	0.203723
E6MXH4	Gamma-glutamyl phosphate reductase OS=Neisseria meningitidis serogroup B / serotype 15 (strain H44/76) GN=proA PE=3 SV=1	31.9048	11	metabolic process	cytoplasm	catalytic activity;nucleotide binding	Cytoplasmic	0.801641	1.06995	1.27483	1.17285	1.37933	0.858663	0.774771	0.88708	1.24359	1.25126	0.0975402	0.212867	0.182264	0.165705	0.156445	0.402878	0.337448	0.0536295	0.526973	0.0632012
E6MZT1	Phosphoheptose isomerase OS=Neisseria meningitidis serogroup B / serotype 15 (strain H44/76) GN=gmhA PE=3 SV=1	46.7005	7	metabolic process	cytoplasm	catalytic activity;metal ion binding	Cytoplasmic	#VALUE!	#VALUE!	1.32902	2.03353	1.58954	0.742779	#VALUE!	0.697571	1.11934	0.655755	#VALUE!	#VALUE!	0.26211	0.915341	0.321169	0.225543	#VALUE!	0.30837	0.621194	0.0964865
E6MYL0	ATP-binding protein involved in chromosome partitioning OS=Neisseria meningitidis serogroup B / serotype 15 (strain H44/76) GN=NMH_1595 PE=4 SV=1	23.0769	4			nucleotide binding	Unknown	0.718732	0.695372	0.758157	1.01025	1.33745	#VALUE!	0.952821	1.19725	1.34123	1.32228	0.0969417	0.125008	0.206299	0.0687466	0.032143	#VALUE!	0.175481	0.818326	0.207027	0.3794
E6MU39	RNA polymerase-binding protein DksA OS=Neisseria meningitidis serogroup B / serotype 15 (strain H44/76) GN=dksA PE=3 SV=1	63.7681	5	regulation of biological process	cytoplasm	metal ion binding	Cytoplasmic	1.43168	1.3841	1.19632	1.02602	0.59869	1.53147	1.50029	1.58097	1.39882	0.236067	0.205438	0.365859	0.312253	0.0650186	0.0791709	0.351187	0.362233	0.0391924	0.181021	0.0874265
E6MYT3	Lipopolysaccharide export system protein LptA OS=Neisseria meningitidis serogroup B / serotype 15 (strain H44/76) GN=lptA PE=3 SV=1	39.2045	5	cell organization and biogenesis;transport			Extracellular	0.875792	1.22599	1.00984	0.998701	0.793548	0.780673	0.830637	0.790043	1.18254	0.790722	0.174273	0.324689	0.174515	0.0963326	0.0360381	0.425355	0.231212	0.68464	0.105987	0.160935
E6MX79	Acetate kinase OS=Neisseria meningitidis serogroup B / serotype 15 (strain H44/76) GN=ackA PE=3 SV=1	23.3083	8	metabolic process	cytoplasm	catalytic activity;metal ion binding;nucleotide binding	Cytoplasmic	1.37744	2.10691	1.74667	2.24894	2.11501	0.0194008	0.0142835	0.0264918	0.0549954	#VALUE!	0.531244	0.464675	0.225096	0.250733	0.345692	0.00183892	0.000878404	0.02205	0.0729665	#VALUE!
E6MYS0	YCII-related domain protein OS=Neisseria meningitidis serogroup B / serotype 15 (strain H44/76) GN=NMH_1918 PE=4 SV=1	76.0417	3				Unknown	0.890453	1.34305	1.20386	1.26792	1.08862	1.26436	1.10941	1.07683	1.21445	0.591007	0.0709393	0.313692	0.054345	0.108488	0.103183	0.118893	0.158665	0.0498705	0.195552	0.0472167
E6MUV6	Ribosomal protein S19 OS=Neisseria meningitidis serogroup B / serotype 15 (strain H44/76) GN=rpsS PE=3 SV=1	56.5217	5	metabolic process	ribosome	RNA binding;structural molecule activity	Cytoplasmic	1.21244	0.912537	0.737908	0.754087	0.853135	1.37552	1.74239	1.3964	1.36393	0.360838	0.183243	0.154803	0.074749	0.0466717	0.0822863	0.121965	0.27158	0.35295	0.0341117	0.0599997
E6MZG9	6-phosphogluconolactonase OS=Neisseria meningitidis serogroup B / serotype 15 (strain H44/76) GN=pgl PE=4 SV=1	51.0823	7	metabolic process		catalytic activity	Unknown	0.851067	1.24112	1.03872	0.965414	0.748365	1.26016	1.57144	1.59687	1.39577	0.563195	0.237419	0.322144	0.311325	0.193005	0.0575419	0.390532	0.465959	0.206156	0.225618	0.0240327
E6MW41	Polyamine-transporting ATPase OS=Neisseria meningitidis serogroup B / serotype 15 (strain H44/76) GN=NMH_0879 PE=3 SV=1	32.4582	10	transport	membrane	catalytic activity;nucleotide binding;transporter activity	CytoplasmicMembrane	0.649406	0.690264	0.741979	0.737928	0.877732	0.98347	1.3726	1.56581	0.871486	1.3548	0.0647546	0.071302	0.100209	0.0729357	0.0491492	0.530495	0.162294	0.267142	0.454411	0.109641
E6MWK6	Periplasmic protein OS=Neisseria meningitidis serogroup B / serotype 15 (strain H44/76) GN=NMH_1046 PE=4 SV=1	44.2623	6				Unknown	0.769297	1.08917	1.15099	1.05991	0.86363	0.952316	0.998884	1.18873	1.2508	0.811143	0.0738437	0.0407688	0.23836	0.0100389	0.103523	0.100901	0.151036	0.0596608	0.296278	0.0756799
E6MUY1	Amino acid carrier family protein OS=Neisseria meningitidis serogroup B / serotype 15 (strain H44/76) GN=NMH_0576 PE=4 SV=1	9.82318	4	transport	membrane	transporter activity	CytoplasmicMembrane	0.793726	2.47041	1.65912	1.99923	2.11057	0.140101	0.0780717	0.152963	0.310035	0.372407	0.109103	1.06605	0.0934645	0.401331	0.0841115	0.0954993	0.0867758	0.119481	0.139428	0.0260093
E6MW69	Major ferric iron-binding domain protein OS=Neisseria meningitidis serogroup B / serotype 15 (strain H44/76) GN=NMH_0907 PE=4 SV=1	19.2593	3	transport		transporter activity	Periplasmic	0.944336	1.38701	1.14187	1.01696	0.412995	1.14456	1.08591	1.75	1.95685	0.522706	0.0237063	0.336605	0.15964	0.170598	0.0982416	0.0960829	0.1539	0.417955	0.415847	0.201317
E6MWD5	NADH-quinone oxidoreductase OS=Neisseria meningitidis serogroup B / serotype 15 (strain H44/76) GN=nuoG PE=3 SV=1	18.3267	10	metabolic process	membrane	catalytic activity;metal ion binding	Cytoplasmic	#VALUE!	0.761862	1.16288	1.23186	1.50504	0.745163	#VALUE!	2.5661	1.31655	0.565055	#VALUE!	0.708269	0.300071	0.20344	0.367858	0.504582	#VALUE!	1.40443	0.558216	0.0672077
E6MWN5	Sulfate adenylyltransferase, small subunit OS=Neisseria meningitidis serogroup B / serotype 15 (strain H44/76) GN=cysD PE=4 SV=1	36.8078	8	metabolic process		catalytic activity;nucleotide binding	Cytoplasmic	0.0139033	0.0087174	0.00867888	0.00768363	0.00648401	2.57021	2.71556	2.95049	2.95877	2.63589	0.00113186	8.40099e-05	0.00093024	0.000117072	9.17593e-05	0.32114	0.158883	0.211528	0.156968	0.478895
E6N0M9	Translation initiation factor IF-3 OS=Neisseria meningitidis serogroup B / serotype 15 (strain H44/76) GN=infC PE=4 SV=1	37.3134	4	metabolic process	cytoplasm	RNA binding	Cytoplasmic	1.10164	1.03888	0.684702	0.890209	0.672422	1.10208	1.06756	1.68371	2.02209	0.802951	0.101535	0.339848	0.230729	0.0899816	0.105423	0.405806	0.92808	0.381007	0.237652	0.0738189
E6N0A2	Elongation factor 4 OS=Neisseria meningitidis serogroup B / serotype 15 (strain H44/76) GN=lepA PE=3 SV=1	15.2244	8	metabolic process;regulation of biological process;response to stimulus	membrane	catalytic activity;nucleotide binding;RNA binding	CytoplasmicMembrane	0.833395	1.01638	0.624416	0.921007	0.843599	0.740807	1.51488	1.90526	1.46072	1.265	0.153452	0.177768	0.0983527	0.27029	0.201868	0.629638	0.310575	0.53256	0.335074	0.558223
E6MZG7	Helix-turn-helix domain, rpiR family protein OS=Neisseria meningitidis serogroup B / serotype 15 (strain H44/76) GN=NMH_1839 PE=4 SV=1	46.0993	10	metabolic process;regulation of biological process		DNA binding	Cytoplasmic	#VALUE!	0.919521	1.03189	0.930012	1.00028	0.915769	#VALUE!	1.04223	1.22921	1.19407	#VALUE!	0.0202622	0.183509	0.0824692	0.131728	0.159038	#VALUE!	0.144543	0.297632	0.289212
E6MXC9	3-octaprenyl-4-hydroxybenzoate carboxy-lyase OS=Neisseria meningitidis serogroup B / serotype 15 (strain H44/76) GN=ubiD PE=3 SV=1	40.2439	12	metabolic process	membrane	catalytic activity;metal ion binding	Cytoplasmic	#VALUE!	0.86329	1.52859	1.46459	#VALUE!	0.0194008	1.44976	0.879237	#VALUE!	1.08431	#VALUE!	0.795627	0.266195	0.342577	#VALUE!	0.00183892	2.02482	0.476782	#VALUE!	0.281155
E6MUS2	Uncharacterized protein OS=Neisseria meningitidis serogroup B / serotype 15 (strain H44/76) GN=NMH_0525 PE=4 SV=1	36.7742	6			catalytic activity	Cytoplasmic	0.576655	1.3278	1.43334	1.63567	1.40793	0.585454	0.665145	0.718425	0.841958	0.427054	0.168861	0.063469	0.121703	0.171168	0.109448	0.228803	0.177884	0.165839	0.211886	0.116228
E6MU77	Acetyltransferase, GNAT family OS=Neisseria meningitidis serogroup B / serotype 15 (strain H44/76) GN=NMH_0319 PE=4 SV=1	28.2143	6			catalytic activity	Cytoplasmic	#VALUE!	1.06461	1.15269	1.18228	1.29265	0.995211	1.0585	1.29583	1.20045	0.95903	#VALUE!	0.182659	0.193777	0.0867028	0.130903	0.257497	0.0823054	0.11107	0.153949	0.10969
E6MXB2	Aromatic-amino-acid aminotransferase OS=Neisseria meningitidis serogroup B / serotype 15 (strain H44/76) GN=NMH_1316 PE=4 SV=1	44.8363	13	metabolic process		catalytic activity	Cytoplasmic	#VALUE!	#VALUE!	1.42801	1.67303	1.44285	1.24165	#VALUE!	#VALUE!	1.26481	#VALUE!	#VALUE!	#VALUE!	0.553388	0.616694	0.238087	1.18278	#VALUE!	#VALUE!	0.311071	#VALUE!
E6MVR2	Peptidase S24-like family protein OS=Neisseria meningitidis serogroup B / serotype 15 (strain H44/76) GN=NMH_0750 PE=4 SV=1	49.1228	10			DNA binding	Cytoplasmic	#VALUE!	1.11289	1.15065	1.25494	1.4159	0.476059	#VALUE!	0.973762	1.21054	1.04701	#VALUE!	0.324356	0.0531345	0.0171023	0.167611	0.152739	#VALUE!	0.543364	0.133004	0.0609732
E6N0C4	Uncharacterized protein OS=Neisseria meningitidis serogroup B / serotype 15 (strain H44/76) GN=NMH_2419 PE=4 SV=1	50.3145	8				Unknown	1.23186	0.793902	0.9844	0.941961	#VALUE!	1.03849	1.07807	#VALUE!	1.42245	0.0841593	0.403432	0.68774	0.308985	0.192472	#VALUE!	0.286724	0.45567	#VALUE!	0.23516	0.0691745
E6MYD7	N-acetyl-gamma-glutamyl-phosphate reductase OS=Neisseria meningitidis serogroup B / serotype 15 (strain H44/76) GN=argC PE=3 SV=1	21.0375	5	metabolic process	cytoplasm	catalytic activity;nucleotide binding;protein binding	Cytoplasmic	#VALUE!	#VALUE!	1.85718	1.80997	1.58351	0.974851	#VALUE!	0.959326	1.05617	0.837861	#VALUE!	#VALUE!	0.388878	0.665094	0.442241	0.248115	#VALUE!	0.186216	0.310021	0.355977
E6MVG3	Adhesion and penetration protein OS=Neisseria meningitidis serogroup B / serotype 15 (strain H44/76) GN=NMH_0169 PE=4 SV=1	24.1592	26	metabolic process	membrane	catalytic activity	OuterMembrane	#VALUE!	1.1031	0.872333	0.246499	2.21401	4.1228	#VALUE!	#VALUE!	0.978871	6.88459	#VALUE!	1.45679	0.786026	0.413524	0.445684	3.82793	#VALUE!	#VALUE!	0.929719	3.15247
E6MW61	Imidazole glycerol phosphate synthase subunit hisF OS=Neisseria meningitidis serogroup B / serotype 15 (strain H44/76) GN=hisF PE=3 SV=1	29.8039	6	metabolic process	cytoplasm	catalytic activity;nucleotide binding	Cytoplasmic	#VALUE!	#VALUE!	1.43756	0.768965	1.27455	0.270645	#VALUE!	0.924346	1.12497	0.917236	#VALUE!	#VALUE!	0.824535	0.666976	0.175059	0.434853	#VALUE!	0.247937	0.312093	0.0760078
E6MZN2	Phosphocarrier protein HPr OS=Neisseria meningitidis serogroup B / serotype 15 (strain H44/76) GN=NMH_2048 PE=4 SV=1	76.4045	6	metabolic process;transport	cytoplasm	catalytic activity;enzyme regulator activity;receptor activity;signal transducer activity	Cytoplasmic	0.615879	1.10692	1.03128	1.20119	1.16058	0.492479	1.09215	1.32531	1.32987	0.610628	0.0490841	0.101335	0.10791	0.133608	0.218512	0.442185	0.475863	0.18622	0.123179	0.0360146
E6MUY6	Outer membrane protein, OmpH family OS=Neisseria meningitidis serogroup B / serotype 15 (strain H44/76) GN=NMH_0581 PE=3 SV=1	33.5135	8			protein binding	Unknown	0.918787	0.988377	0.845183	0.857227	0.436599	1.093	1.4216	1.69064	1.51787	1.01345	0.0294162	0.123833	0.115382	0.20004	0.0448978	0.233577	0.231954	0.211321	0.263369	0.111353
E6N0B1	Uracil phosphoribosyltransferase OS=Neisseria meningitidis serogroup B / serotype 15 (strain H44/76) GN=upp PE=3 SV=1	59.1346	9	metabolic process		catalytic activity;metal ion binding;nucleotide binding	Cytoplasmic	0.693339	0.832536	0.853158	0.903932	0.972419	1.07775	1.32121	1.33438	1.22272	1.16662	0.259244	0.134543	0.11191	0.303796	0.0306868	0.0639136	0.088136	0.043643	0.201144	0.25107
E6MV19	1-deoxy-D-xylulose-5-phosphate synthase OS=Neisseria meningitidis serogroup B / serotype 15 (strain H44/76) GN=dxs PE=3 SV=1	18.3673	8	metabolic process		catalytic activity;metal ion binding	Cytoplasmic	0.752416	#VALUE!	#VALUE!	1.10068	1.24163	#VALUE!	#VALUE!	1.12071	1.26779	1.09889	0.294678	#VALUE!	#VALUE!	0.196866	0.336778	#VALUE!	#VALUE!	0.297993	0.180166	0.358136
E6MZT5	Uncharacterized protein OS=Neisseria meningitidis serogroup B / serotype 15 (strain H44/76) GN=NMH_2104 PE=4 SV=1	39.3939	4			DNA binding	Cytoplasmic	0.78025	0.906607	1.38383	1.17941	1.39411	0.962448	0.968918	0.871288	0.988191	0.651753	0.0351795	0.0454765	0.71074	0.0396954	0.0959026	0.0813831	0.047703	0.125272	0.0596598	0.0693075
E6N0D2	L-cystine import ATP-binding protein tcyC OS=Neisseria meningitidis serogroup B / serotype 15 (strain H44/76) GN=NMH_2427 PE=4 SV=1	41.0359	10	transport		catalytic activity;nucleotide binding;transporter activity	CytoplasmicMembrane	0.110067	#VALUE!	#VALUE!	0.00768363	#VALUE!	1.60161	#VALUE!	3.42348	3.22538	2.6333	0.167269	#VALUE!	#VALUE!	0.000117072	#VALUE!	0.45016	#VALUE!	0.680816	0.46323	0.367787
E6MUS9	GTP pyrophosphokinase OS=Neisseria meningitidis serogroup B / serotype 15 (strain H44/76) GN=NMH_0532 PE=4 SV=1	24.152	15	metabolic process		catalytic activity	Cytoplasmic	0.110728	#VALUE!	1.70457	1.72864	2.29766	0.27565	#VALUE!	0.675927	#VALUE!	0.869499	0.168122	#VALUE!	0.54007	0.143439	0.343862	0.222663	#VALUE!	0.57542	#VALUE!	0.1963
E6MXB4	Chorismate synthase OS=Neisseria meningitidis serogroup B / serotype 15 (strain H44/76) GN=aroC PE=3 SV=1	21.0383	6	metabolic process		catalytic activity	Cytoplasmic	#VALUE!	#VALUE!	0.737556	1.18295	1.12795	0.567777	0.732768	#VALUE!	0.893047	0.429404	#VALUE!	#VALUE!	0.642232	0.280952	0.0964847	0.395234	0.630443	#VALUE!	0.118944	0.187187
E6MY04	Fumarate hydratase class II OS=Neisseria meningitidis serogroup B / serotype 15 (strain H44/76) GN=fumC PE=3 SV=1	41.9913	10	metabolic process	cytoplasm	catalytic activity	Cytoplasmic	#VALUE!	1.51552	#VALUE!	1.26146	1.24009	0.612708	#VALUE!	0.728384	0.11493	0.323814	#VALUE!	0.115735	#VALUE!	0.27173	0.26126	0.16325	#VALUE!	0.142525	0.142655	0.298791
E6MWK5	Uncharacterized protein OS=Neisseria meningitidis serogroup B / serotype 15 (strain H44/76) GN=NMH_1045 PE=4 SV=1	23.7209	4				Unknown	0.835008	#VALUE!	1.0582	1.12175	0.948554	0.93097	0.962882	1.2624	1.25267	0.82672	0.0642283	#VALUE!	0.0747678	0.190729	0.123757	0.0250999	0.378844	0.0539346	0.120202	0.0880897
E6N022	Histidinol-phosphate aminotransferase OS=Neisseria meningitidis serogroup B / serotype 15 (strain H44/76) GN=hisC PE=3 SV=1	41.3699	11	metabolic process		catalytic activity	Cytoplasmic	0.515982	#VALUE!	1.24539	1.05173	1.19697	0.597934	#VALUE!	#VALUE!	1.36732	0.739871	0.437551	#VALUE!	0.398807	0.330083	0.0821054	0.201286	#VALUE!	#VALUE!	0.362126	0.164314
E6N0J9	Dimethyladenosine transferase OS=Neisseria meningitidis serogroup B / serotype 15 (strain H44/76) GN=ksgA PE=3 SV=1	37.0656	8	metabolic process	cytoplasm	catalytic activity;RNA binding	Cytoplasmic	#VALUE!	0.65758	1.09019	#VALUE!	1.92616	0.536809	#VALUE!	#VALUE!	1.37139	1.74565	#VALUE!	0.320883	0.431902	#VALUE!	0.585308	0.250848	#VALUE!	#VALUE!	0.334118	0.74783
E6MZX7	Peptide chain release factor 2 OS=Neisseria meningitidis serogroup B / serotype 15 (strain H44/76) GN=prfB PE=3 SV=1	36.2398	11	cell organization and biogenesis;metabolic process	cytoplasm	RNA binding	Cytoplasmic	0.747821	#VALUE!	0.598796	0.650583	0.990933	0.794257	1.24681	1.42527	1.4743	0.659676	0.535575	#VALUE!	0.518647	0.567119	0.32968	0.0488866	0.572569	0.336211	0.097296	0.12975
E6MUW7	50S ribosomal protein L15 OS=Neisseria meningitidis serogroup B / serotype 15 (strain H44/76) GN=NMH_0562 PE=3 SV=1	65.3846	4	metabolic process	ribosome	structural molecule activity	Cytoplasmic	1.06446	0.835423	0.678481	0.698874	0.686947	1.22188	1.47789	1.56367	1.43622	1.15872	0.0917942	0.0221734	0.063599	0.0467242	0.00549126	0.192692	0.303055	0.0502582	0.0814293	0.194829
E6MXN8	Uncharacterized protein OS=Neisseria meningitidis serogroup B / serotype 15 (strain H44/76) GN=NMH_1445 PE=4 SV=1	27.1111	4				Unknown	#VALUE!	#VALUE!	#VALUE!	1.94934	0.85338	0.942571	#VALUE!	#VALUE!	1.96215	0.898805	#VALUE!	#VALUE!	#VALUE!	1.89028	0.0111811	0.692523	#VALUE!	#VALUE!	0.23588	0.311243
E6N065	Phosphomethylpyrimidine kinase OS=Neisseria meningitidis serogroup B / serotype 15 (strain H44/76) GN=thiD PE=4 SV=1	41.791	6	metabolic process		catalytic activity;nucleotide binding	Cytoplasmic	0.569043	1.21669	1.12797	1.49651	1.4048	0.466541	0.502299	0.898135	0.669393	1.2516	0.0876617	0.259452	0.250573	0.869727	0.240625	0.38607	0.0329107	0.336717	0.301284	0.436861
E6MXK5	Agmatinase OS=Neisseria meningitidis serogroup B / serotype 15 (strain H44/76) GN=speB PE=3 SV=1	30.9446	8	metabolic process		catalytic activity;metal ion binding	Cytoplasmic	#VALUE!	0.607419	0.384491	1.01251	0.480399	0.571862	1.06665	1.09808	0.845858	0.311303	#VALUE!	0.493498	0.0418067	0.604035	0.43893	0.366217	0.104519	0.228279	0.582735	0.409948
E6N0I2	Transcription antitermination factor NusB OS=Neisseria meningitidis serogroup B / serotype 15 (strain H44/76) GN=nusB PE=3 SV=1	36.8794	5	metabolic process;regulation of biological process		RNA binding	Unknown	0.821054	0.933041	0.844732	0.893705	0.658858	1.10843	1.58296	1.52175	1.49141	#VALUE!	0.0548544	0.162494	0.0375586	0.123318	0.0426734	0.201464	0.162398	0.113974	0.138528	#VALUE!
E6MZ30	2-dehydro-3-deoxyphosphooctonate aldolase OS=Neisseria meningitidis serogroup B / serotype 15 (strain H44/76) GN=kdsA PE=3 SV=1	13.5714	4	metabolic process	cytoplasm	catalytic activity	Cytoplasmic	0.513047	0.82452	0.733319	0.906638	0.824848	0.964964	#VALUE!	1.54592	1.35897	0.804725	0.434575	0.122015	0.0399136	0.166347	0.0261022	0.307084	#VALUE!	0.297494	0.105881	0.13719
E6MUQ4	Type IV pilus modification protein PilV OS=Neisseria meningitidis serogroup B / serotype 15 (strain H44/76) GN=pilV PE=4 SV=1	22.5962	4		membrane		Unknown	#VALUE!	1.28401	0.984997	0.768462	#VALUE!	#VALUE!	2.33183	2.47978	1.78758	0.30925	#VALUE!	0.277164	0.384051	0.0931366	#VALUE!	#VALUE!	0.244064	0.371641	0.608655	0.177997
E6MUF9	Anthranilate synthase component I OS=Neisseria meningitidis serogroup B / serotype 15 (strain H44/76) GN=trpE PE=4 SV=1	40.9369	11	metabolic process		catalytic activity;metal ion binding	Cytoplasmic	#VALUE!	#VALUE!	0.852276	0.722021	0.915805	1.01276	1.6693	1.6224	2.65291	1.04256	#VALUE!	#VALUE!	0.257116	0.152227	0.221014	0.223763	0.653147	0.46862	0.839392	0.288856
E6N0T0	Outer membrane lipoprotein GNA33 OS=Neisseria meningitidis serogroup B / serotype 15 (strain H44/76) GN=NMH_2465 PE=4 SV=1	24.1309	8	metabolic process	membrane	catalytic activity	OuterMembrane	#VALUE!	#VALUE!	#VALUE!	0.893874	0.417298	0.928181	1.23094	1.66518	1.52864	0.905957	#VALUE!	#VALUE!	#VALUE!	0.36586	0.114657	0.793326	1.07999	0.0580072	0.378519	0.0831824
E6MY80	UDP-N-acetylglucosamine 1-carboxyvinyltransferase OS=Neisseria meningitidis serogroup B / serotype 15 (strain H44/76) GN=murA PE=3 SV=1	23.2614	7	cell division;cell organization and biogenesis;metabolic process;regulation of biological process	cytoplasm	catalytic activity	Cytoplasmic	0.54013	0.765115	#VALUE!	0.363341	0.740035	0.640113	2.13308	1.92623	#VALUE!	0.60823	0.459603	0.334442	#VALUE!	0.390771	0.123405	0.546759	0.62999	0.111636	#VALUE!	0.0661199
E6MVT5	Glycine cleavage system H protein OS=Neisseria meningitidis serogroup B / serotype 15 (strain H44/76) GN=gcvH PE=3 SV=1	25	2	metabolic process			Unknown	0.375532	0.731461	1.15999	1.13407	1.19885	0.600847	0.689544	1.18226	1.46915	0.968997	0.0903559	0.171125	0.282915	0.095262	0.116802	0.164988	0.259625	0.246824	0.412135	0.0614482
E6MWQ9	UPF0250 protein NMH_1102 OS=Neisseria meningitidis serogroup B / serotype 15 (strain H44/76) GN=NMH_1102 PE=3 SV=1	54.9451	4				Unknown	0.690117	#VALUE!	0.861425	0.762822	#VALUE!	1.49603	1.92	2.69706	1.99509	#VALUE!	0.607131	#VALUE!	0.204406	0.169854	#VALUE!	0.200223	0.296053	0.183781	0.277522	#VALUE!
E6MU09	Ribose 5-phosphate isomerase A OS=Neisseria meningitidis serogroup B / serotype 15 (strain H44/76) GN=rpiA PE=3 SV=1	41.2556	6	metabolic process		catalytic activity	Cytoplasmic	#VALUE!	0.784424	#VALUE!	1.07637	1.23796	0.777401	#VALUE!	0.82988	1.13541	1.13261	#VALUE!	0.0995495	#VALUE!	0.0619476	0.256612	0.0903912	#VALUE!	0.211228	0.0485873	0.312788
E6MZF6	Iron-sulfur cluster assembly scaffold protein IscU OS=Neisseria meningitidis serogroup B / serotype 15 (strain H44/76) GN=iscU PE=3 SV=1	39.0625	5	cell organization and biogenesis;metabolic process		metal ion binding	Cytoplasmic	1.27938	1.32459	1.39026	1.2723	0.869375	1.16722	1.49131	1.75326	1.84735	0.54945	0.0536356	0.159312	0.234426	0.234332	0.138699	0.11499	0.117421	0.171076	0.391474	0.187584
E6MU45	Capsule polysaccharide export outer membrane protein ctrA OS=Neisseria meningitidis serogroup B / serotype 15 (strain H44/76) GN=NMH_0287 PE=4 SV=1	41.8129	11	transport	membrane	transporter activity	OuterMembrane	#VALUE!	#VALUE!	#VALUE!	#VALUE!	0.276935	2.90945	2.81572	#VALUE!	1.78964	2.32669	#VALUE!	#VALUE!	#VALUE!	#VALUE!	0.273228	1.26852	0.812307	#VALUE!	0.241544	2.49287
E6MYA1	Orotidine 5'-phosphate decarboxylase OS=Neisseria meningitidis serogroup B / serotype 15 (strain H44/76) GN=pyrF PE=3 SV=1	35.3659	8	metabolic process		catalytic activity	Cytoplasmic	0.769669	0.971893	0.938383	0.942614	1.1805	0.821479	1.24732	1.06318	1.39071	1.17204	0.232582	0.143395	0.0677629	0.0570674	0.25777	0.426217	0.449254	0.203961	0.1307	0.2522
E6MW37	Protein-export membrane protein SecF OS=Neisseria meningitidis serogroup B / serotype 15 (strain H44/76) GN=secF PE=3 SV=1	18.328	5	transport	membrane	transporter activity	CytoplasmicMembrane	0.750513	#VALUE!	0.965701	0.924915	1.1742	1.12586	0.892568	1.28597	1.38087	1.43724	0.145027	#VALUE!	0.115391	0.0765785	0.174145	0.448197	0.250808	0.144224	0.156275	0.272338
E6MUY3	Acyl-[acyl-carrier-protein]-UDP-N-acetylglucosamine O-acyltransferase OS=Neisseria meningitidis serogroup B / serotype 15 (strain H44/76) GN=lpxA PE=3 SV=1	48.8372	10	metabolic process	cytoplasm	catalytic activity	Cytoplasmic	0.937851	1.12313	0.886338	#VALUE!	0.75178	1.14802	1.20812	1.71959	1.76967	0.68739	0.443384	0.482032	0.0503315	#VALUE!	0.161698	0.22048	0.348423	0.683024	0.438257	0.149754
E6MVH5	Periplasmic binding family protein OS=Neisseria meningitidis serogroup B / serotype 15 (strain H44/76) GN=NMH_0181 PE=4 SV=1	36.4407	10	transport			Periplasmic	#VALUE!	1.29938	1.73785	#VALUE!	#VALUE!	0.879041	0.62411	0.351575	#VALUE!	0.906246	#VALUE!	0.459946	0.689828	#VALUE!	#VALUE!	0.52989	0.251476	0.585475	#VALUE!	0.336659
E6MZS4	Cysteine--tRNA ligase OS=Neisseria meningitidis serogroup B / serotype 15 (strain H44/76) GN=cysS PE=3 SV=1	25.3833	13	metabolic process	cytoplasm	catalytic activity;metal ion binding;nucleotide binding	Cytoplasmic	1.14607	1.54287	#VALUE!	1.3181	0.650915	1.3642	1.23123	2.70056	1.75594	0.92888	0.458952	0.529888	#VALUE!	1.02743	0.717299	0.731355	0.552974	1.24716	0.409827	0.322101
E6MUA6	30S ribosomal protein S12 OS=Neisseria meningitidis serogroup B / serotype 15 (strain H44/76) GN=rpsL PE=3 SV=1	58.6667	3	metabolic process	ribosome	RNA binding;structural molecule activity	Cytoplasmic	0.969877	0.767313	0.748994	0.811971	0.805612	1.23099	1.46704	1.56487	1.40419	1.04066	0.204756	0.157075	0.00976804	0.449123	0.182431	0.322006	0.0499741	0.183747	0.198277	0.134888
E6MZE2	Acetylornithine/succinyldiaminopimelate aminotransferase OS=Neisseria meningitidis serogroup B / serotype 15 (strain H44/76) GN=astC PE=3 SV=1	18.8442	5	metabolic process	cytoplasm	catalytic activity	Cytoplasmic	#VALUE!	1.35757	1.14094	1.55851	1.14566	#VALUE!	0.679893	1.22411	1.01788	0.5241	#VALUE!	0.272586	0.446871	0.224647	0.251422	#VALUE!	0.464063	0.129847	0.222684	0.31079
E6N0I3	6,7-dimethyl-8-ribityllumazine synthase OS=Neisseria meningitidis serogroup B / serotype 15 (strain H44/76) GN=ribH PE=3 SV=1	34.1772	4	metabolic process		catalytic activity	Cytoplasmic	#VALUE!	0.748148	0.901999	1.08927	0.905789	1.18525	1.45699	1.48508	1.57105	0.511871	#VALUE!	0.26444	0.139303	0.402074	0.174181	0.338244	0.290135	0.268594	0.0723476	0.0791308
E6MUM7	Propable PolB OS=Neisseria meningitidis serogroup B / serotype 15 (strain H44/76) GN=NMH_0475 PE=4 SV=1	30.6818	6			catalytic activity	Cytoplasmic	#VALUE!	#VALUE!	#VALUE!	2.3929	1.50063	0.292851	#VALUE!	#VALUE!	1.23851	#VALUE!	#VALUE!	#VALUE!	#VALUE!	1.65766	0.137145	0.473315	#VALUE!	#VALUE!	0.283094	#VALUE!
E6MVB3	ABC transporter family protein OS=Neisseria meningitidis serogroup B / serotype 15 (strain H44/76) GN=NMH_0119 PE=4 SV=1	38.3673	7	transport	membrane	catalytic activity;nucleotide binding;transporter activity	CytoplasmicMembrane	#VALUE!	#VALUE!	0.926711	0.943246	1.05459	0.608563	1.0005	1.17241	1.29084	1.46725	#VALUE!	#VALUE!	0.224435	0.132108	0.0982342	0.556646	0.21915	0.0418306	0.315367	0.525711
E6MY28	Aminotransferase class I and II family protein OS=Neisseria meningitidis serogroup B / serotype 15 (strain H44/76) GN=NMH_1268 PE=4 SV=1	16.0891	7	metabolic process		catalytic activity	Cytoplasmic	0.934924	1.12962	1.00244	0.984699	1.03811	0.816922	1.05537	1.21372	1.14926	0.754102	0.12091	0.183157	0.137586	0.189477	0.0635638	0.141635	0.10178	0.277638	0.0309185	0.143639
E6N0B7	Tetratricopeptide repeat family protein OS=Neisseria meningitidis serogroup B / serotype 15 (strain H44/76) GN=NMH_2412 PE=4 SV=1	21.8673	9	metabolic process	membrane	protein binding	Unknown	#VALUE!	#VALUE!	#VALUE!	1.19362	1.41527	0.64935	#VALUE!	#VALUE!	0.884956	1.10468	#VALUE!	#VALUE!	#VALUE!	0.0439185	0.284473	0.161025	#VALUE!	#VALUE!	0.0961671	0.0881811
E6MZ62	Nucleoside diphosphate kinase OS=Neisseria meningitidis serogroup B / serotype 15 (strain H44/76) GN=NMH_1734 PE=3 SV=1	25.5319	3	metabolic process	cytoplasm	catalytic activity;metal ion binding;nucleotide binding	Extracellular	#VALUE!	1.04761	0.637036	1.02943	1.00065	1.09746	1.31786	1.63903	1.31662	1.31192	#VALUE!	0.313944	0.225535	0.197877	0.0583049	0.320177	0.19033	0.147124	0.232664	0.222017
E6MZD2	Thioredoxin OS=Neisseria meningitidis serogroup B / serotype 15 (strain H44/76) GN=trx PE=4 SV=1	40.9091	5	cellular homeostasis;metabolic process;regulation of biological process		antioxidant activity;catalytic activity	Cytoplasmic	0.905888	1.0466	0.962182	1.04359	0.920665	0.912578	1.29033	1.71657	1.73796	0.668357	0.183575	0.125404	0.0320212	0.08184	0.056013	0.193247	0.0336262	0.238639	0.212605	0.0471901
E6MXJ9	Phospholipase A1 family protein OS=Neisseria meningitidis serogroup B / serotype 15 (strain H44/76) GN=NMH_1404 PE=4 SV=1	33.5079	9	metabolic process	membrane	catalytic activity	OuterMembrane	#VALUE!	#VALUE!	#VALUE!	#VALUE!	1.65005	0.437561	#VALUE!	#VALUE!	1.11578	1.07986	#VALUE!	#VALUE!	#VALUE!	#VALUE!	1.19215	0.365872	#VALUE!	#VALUE!	0.229539	0.541243
E6MVW1	Lipoprotein OS=Neisseria meningitidis serogroup B / serotype 15 (strain H44/76) GN=NMH_0799 PE=4 SV=1	34.6008	6				Unknown	#VALUE!	#VALUE!	0.887865	1.08193	0.886721	0.71163	#VALUE!	2.02028	1.64091	1.32749	#VALUE!	#VALUE!	0.205289	0.325982	0.114474	0.597792	#VALUE!	0.289668	0.136396	0.580515
E6N0G1	Cell division protein ZipA OS=Neisseria meningitidis serogroup B / serotype 15 (strain H44/76) GN=NMH_2276 PE=3 SV=1	42.2274	14	cell division;cell organization and biogenesis	membrane		Unknown	0.955005	0.927867	1.11996	1.03277	1.13145	1.41187	1.3412	1.55786	1.41232	1.23194	0.598001	0.113798	0.479334	0.155742	0.220039	0.534309	0.117616	0.509364	0.181025	0.169673
E6MZZ1	AMP-binding enzyme family protein OS=Neisseria meningitidis serogroup B / serotype 15 (strain H44/76) GN=NMH_2164 PE=4 SV=1	14.0288	7	metabolic process		catalytic activity	CytoplasmicMembrane	#VALUE!	#VALUE!	#VALUE!	0.49065	1.1237	#VALUE!	#VALUE!	1.26322	1.62453	#VALUE!	#VALUE!	#VALUE!	#VALUE!	0.422668	0.260663	#VALUE!	#VALUE!	0.472673	0.656511	#VALUE!
E6MXT4	Lipoprotein OS=Neisseria meningitidis serogroup B / serotype 15 (strain H44/76) GN=NMH_1492 PE=4 SV=1	22.619	2				Unknown	0.726492	#VALUE!	#VALUE!	1.3856	0.896878	#VALUE!	#VALUE!	0.74237	0.758228	0.582521	0.0916834	#VALUE!	#VALUE!	0.0495583	0.0341692	#VALUE!	#VALUE!	0.00991768	0.0251175	0.0234925
E6N000	Bacterial regulatory s, gntR family protein OS=Neisseria meningitidis serogroup B / serotype 15 (strain H44/76) GN=NMH_2173 PE=4 SV=1	28.1513	6	metabolic process;regulation of biological process		DNA binding	Cytoplasmic	0.92084	1.09346	0.888686	1.27741	0.888632	1.373	1.37643	1.5889	1.79464	1.6594	0.0709207	0.250566	0.312162	0.502405	0.140082	0.479804	0.174083	0.277314	0.629365	0.0670467
E6MU59	Lipoprotein OS=Neisseria meningitidis serogroup B / serotype 15 (strain H44/76) GN=NMH_0301 PE=4 SV=1	26.0355	7				Unknown	0.366421	0.714673	0.718619	1.24366	1.01325	0.687157	0.361564	0.911024	0.565752	0.73586	0.331601	0.652273	0.12756	0.547414	0.194458	0.220033	0.319321	0.552323	0.100136	0.236287
E6MZB8	Glutamyl-tRNA(Gln) and/or aspartyl-tRNA(Asn) amidotransferase, C subunit OS=Neisseria meningitidis serogroup B / serotype 15 (strain H44/76) GN=gatC PE=3 SV=1	42.7083	4	metabolic process;regulation of biological process		catalytic activity;nucleotide binding	Cytoplasmic	0.758095	1.05379	0.886718	0.907549	0.743194	1.43789	1.75675	1.92517	1.8667	0.547096	0.206266	0.0611153	0.0864428	0.100645	0.0222273	0.253017	0.0777858	0.228382	0.0639599	0.0509844
E6N093	Phosphoribosylaminoimidazole-succinocarboxamide synthase OS=Neisseria meningitidis serogroup B / serotype 15 (strain H44/76) GN=purC PE=3 SV=1	23.676	8	metabolic process		catalytic activity;nucleotide binding	Cytoplasmic	0.463435	0.616561	0.932218	#VALUE!	1.13745	0.527125	#VALUE!	1.87787	0.975695	0.754899	0.108909	0.0912001	0.200232	#VALUE!	0.253931	0.321714	#VALUE!	1.67441	0.14707	0.177598
E6MZ57	Integration host factor subunit beta OS=Neisseria meningitidis serogroup B / serotype 15 (strain H44/76) GN=NMH_1729 PE=3 SV=1	59.1837	8	cell organization and biogenesis;metabolic process;regulation of biological process	chromosome	DNA binding	Cytoplasmic	0.985668	0.712621	0.620123	0.545896	0.638606	1.06255	1.6561	1.3741	1.43546	0.751359	0.142243	0.12585	0.0258443	0.0708929	0.00516485	0.078047	0.354417	0.145949	0.218303	0.148095
E6MVK7	ComE1 OS=Neisseria meningitidis serogroup B / serotype 15 (strain H44/76) GN=NMH_0213 PE=4 SV=1	22.2973	4	metabolic process;response to stimulus;transport	membrane	DNA binding	CytoplasmicMembrane	1.92593	1.52243	0.930451	0.695099	0.146023	1.91482	1.78758	2.07297	1.66659	0.39194	0.344603	0.294563	0.0509298	0.109123	0.0329085	0.0913316	0.210478	0.401511	0.178386	0.107103
E6N027	Peptidase family S49 family protein OS=Neisseria meningitidis serogroup B / serotype 15 (strain H44/76) GN=NMH_2201 PE=4 SV=1	23.7143	6	metabolic process	membrane	catalytic activity	CytoplasmicMembrane	1.44852	0.911996	0.708936	0.740602	0.610647	1.09758	0.941302	1.36261	1.24275	1.15201	0.474895	0.0758967	0.0580807	0.0195526	0.0842867	0.201544	0.818205	0.172269	0.10218	0.137456
E6N0N8	Integration host factor, alpha subunit OS=Neisseria meningitidis serogroup B / serotype 15 (strain H44/76) GN=ihfA PE=3 SV=1	70	8	metabolic process;regulation of biological process		DNA binding	Cytoplasmic	1.1773	0.826529	0.882949	0.845945	1.23474	1.30641	1.45153	1.51367	1.37867	0.81666	0.0390552	0.0188175	0.0528973	0.0646884	0.0833538	0.238294	0.116415	0.0211102	0.112964	0.0775782
E6N0Q7	UDP-3-O-[3-hydroxymyristoyl] N-acetylglucosamine deacetylase OS=Neisseria meningitidis serogroup B / serotype 15 (strain H44/76) GN=lpxC PE=3 SV=1	53.7459	11	metabolic process		catalytic activity;metal ion binding	Cytoplasmic	0.566979	1.2203	1.2525	1.33759	1.55273	0.369537	0.693788	0.702113	0.969384	1.24318	0.171238	0.429681	0.187417	0.367872	0.114434	0.301846	0.113102	0.276636	0.171973	0.168429
E6MYL1	ParA family protein OS=Neisseria meningitidis serogroup B / serotype 15 (strain H44/76) GN=NMH_1596 PE=4 SV=1	36.6279	4				Unknown	#VALUE!	#VALUE!	0.741787	0.978309	1.45081	0.702633	#VALUE!	1.46531	1.32518	2.42634	#VALUE!	#VALUE!	0.179676	0.212682	0.372012	0.404221	#VALUE!	0.377155	0.830186	3.1922
E6MUX4	Cell division topological specificity factor OS=Neisseria meningitidis serogroup B / serotype 15 (strain H44/76) GN=minE PE=3 SV=1	68.9655	6	cell division;regulation of biological process			Cytoplasmic	#VALUE!	#VALUE!	0.998874	0.888677	0.671652	1.06993	#VALUE!	1.34185	1.57767	1.04246	#VALUE!	#VALUE!	0.0228986	0.0683949	0.0580538	0.152826	#VALUE!	0.0412689	0.219973	0.262494
E6MWU6	Riboflavin synthase, alpha subunit OS=Neisseria meningitidis serogroup B / serotype 15 (strain H44/76) GN=ribE PE=4 SV=1	27.7778	4	metabolic process		catalytic activity	Cytoplasmic	0.450256	#VALUE!	0.909415	1.05029	0.906199	#VALUE!	1.35846	#VALUE!	1.64933	0.649261	0.385694	#VALUE!	0.0967993	0.243021	0.0814419	#VALUE!	0.229918	#VALUE!	0.341375	0.122394
E6MWI9	Oxidoreductase OS=Neisseria meningitidis serogroup B / serotype 15 (strain H44/76) GN=NMH_1029 PE=4 SV=1	38.3085	7	metabolic process;response to stimulus		catalytic activity	Unknown	0.714112	0.834175	0.834727	0.891158	1.892	0.66695	0.73589	0.938522	0.876286	1.21243	0.0356834	0.0411007	0.078788	0.0778621	0.230385	0.160669	0.0781578	0.0559916	0.0694647	0.294265
E6MUQ5	Prepilin-type N-terminal cleavage/methylation domain protein OS=Neisseria meningitidis serogroup B / serotype 15 (strain H44/76) GN=NMH_0508 PE=4 SV=1	35.5705	10		membrane		Unknown	0.916887	1.21215	1.27028	1.04745	0.287458	1.52786	1.94964	1.99275	1.8321	0.713693	0.00559993	0.195161	0.379649	0.217115	0.0886474	0.364832	0.256099	0.20144	0.252539	0.0700275
E6MWM8	Biotin synthase OS=Neisseria meningitidis serogroup B / serotype 15 (strain H44/76) GN=bioB PE=3 SV=1	22.5962	6	metabolic process		catalytic activity;metal ion binding	Cytoplasmic	#VALUE!	#VALUE!	#VALUE!	0.283163	#VALUE!	2.05923	2.93485	1.69519	1.26349	#VALUE!	#VALUE!	#VALUE!	#VALUE!	0.242975	#VALUE!	0.65838	0.194978	0.779993	1.09492	#VALUE!
E6MUN9	Outer-membrane lipoprotein LolB OS=Neisseria meningitidis serogroup B / serotype 15 (strain H44/76) GN=lolB PE=3 SV=1	25.7642	4	transport	membrane	transporter activity	Unknown	#VALUE!	#VALUE!	0.926104	#VALUE!	1.35457	#VALUE!	#VALUE!	1.82714	1.70396	1.56304	#VALUE!	#VALUE!	0.0846757	#VALUE!	0.699018	#VALUE!	#VALUE!	0.556955	0.517155	0.166092
E6MVB7	Yqey-like family protein OS=Neisseria meningitidis serogroup B / serotype 15 (strain H44/76) GN=NMH_0123 PE=4 SV=1	38.8235	6			catalytic activity	Cytoplasmic	#VALUE!	#VALUE!	#VALUE!	#VALUE!	1.36119	0.354852	#VALUE!	#VALUE!	1.55625	0.660962	#VALUE!	#VALUE!	#VALUE!	#VALUE!	0.23807	0.385325	#VALUE!	#VALUE!	0.430901	0.35819
E6N087	AhpC/TSA family protein OS=Neisseria meningitidis serogroup B / serotype 15 (strain H44/76) GN=NMH_2382 PE=4 SV=1	54.7945	6	cellular homeostasis;metabolic process;regulation of biological process		antioxidant activity;catalytic activity	Cytoplasmic	0.428256	1.38682	1.3711	1.59165	1.56975	0.127893	#VALUE!	0.815454	0.75483	0.538937	0.110315	0.287359	0.46174	0.406208	0.0517551	0.187604	#VALUE!	0.344024	0.101503	0.0356366
E6MWZ7	FrpC operon protein OS=Neisseria meningitidis serogroup B / serotype 15 (strain H44/76) GN=NMH_0600 PE=4 SV=1	50.8264	9				Unknown	0.689825	0.955909	#VALUE!	1.0696	0.995158	1.04874	#VALUE!	1.60467	1.48125	1.33674	0.122074	0.112785	#VALUE!	0.143245	0.096952	0.258957	#VALUE!	0.676604	0.235122	0.686407
E6MZA9	Inositol-1-monophosphatase OS=Neisseria meningitidis serogroup B / serotype 15 (strain H44/76) GN=NMH_1781 PE=4 SV=1	26.4368	7	metabolic process		catalytic activity;metal ion binding	Cytoplasmic	0.864063	#VALUE!	#VALUE!	#VALUE!	0.619028	1.15471	1.58758	1.65934	1.77141	1.03836	0.409591	#VALUE!	#VALUE!	#VALUE!	0.314699	0.511234	0.196882	0.21258	0.696423	0.330516
E6MTY2	Succinyl-diaminopimelate desuccinylase OS=Neisseria meningitidis serogroup B / serotype 15 (strain H44/76) GN=dapE PE=3 SV=1	27.2966	9	metabolic process		catalytic activity;metal ion binding	Cytoplasmic	0.984016	#VALUE!	0.881856	0.989778	0.861852	0.888878	1.43401	2.21688	1.49798	0.785289	0.0808764	#VALUE!	0.143971	0.0650315	0.0211166	0.336788	0.27249	0.407101	0.13088	0.0542271
E6MVB6	Ribosomal protein S21 OS=Neisseria meningitidis serogroup B / serotype 15 (strain H44/76) GN=rpsU PE=3 SV=1	50	4	metabolic process	ribosome	structural molecule activity	Cytoplasmic	1.3793	0.929551	0.886481	1.0787	1.02134	2.36507	1.7347	1.26838	1.20877	0.092437	0.115449	0.0446517	0.0668607	0.0920934	0.125027	0.157373	0.687456	0.212648	0.119541	0.012194
E6MY26	Tryptophanyl-tRNA synthetase OS=Neisseria meningitidis serogroup B / serotype 15 (strain H44/76) GN=trpS PE=3 SV=1	33.0357	9	metabolic process	cytoplasm	catalytic activity;nucleotide binding	Cytoplasmic	#VALUE!	#VALUE!	#VALUE!	1.32243	1.2938	1.06829	0.970509	#VALUE!	1.1614	0.814136	#VALUE!	#VALUE!	#VALUE!	0.506451	0.662388	0.689902	0.844275	#VALUE!	0.366073	0.513001
E6MZB1	RNA methyltransferase, TrmH family, group 1 family protein OS=Neisseria meningitidis serogroup B / serotype 15 (strain H44/76) GN=NMH_1783 PE=4 SV=1	23.2472	4	metabolic process		catalytic activity;RNA binding	Cytoplasmic	0.645093	0.766734	0.814577	0.643465	0.690737	0.757497	1.17017	#VALUE!	1.17711	1.30206	0.135681	0.125671	0.0758568	0.0829477	0.147787	0.282284	0.345391	#VALUE!	0.161308	0.433376
E6MUW1	30S ribosomal protein S17 OS=Neisseria meningitidis serogroup B / serotype 15 (strain H44/76) GN=NMH_0556 PE=3 SV=1	50.5747	3	metabolic process	ribosome	RNA binding;structural molecule activity	Cytoplasmic	1.08485	0.862518	0.772458	0.783007	0.78341	1.33264	1.37115	1.50535	1.39429	0.923585	0.0226287	0.0204596	0.0110075	0.00941362	0.051748	0.13671	0.126873	0.0767238	0.108415	0.127259
E6MU54	dTDP-4-dehydrorhamnose 3,5-epimerase OS=Neisseria meningitidis serogroup B / serotype 15 (strain H44/76) GN=rfbC PE=4 SV=1	46.1957	6	metabolic process		catalytic activity	Cytoplasmic	#VALUE!	1.12127	1.18606	1.38192	1.11704	1.12498	4.25345	#VALUE!	1.33607	0.778624	#VALUE!	0.227532	0.421605	0.388272	0.181116	0.344863	4.48559	#VALUE!	0.130112	0.0806595
E6MWV7	Uncharacterized protein OS=Neisseria meningitidis serogroup B / serotype 15 (strain H44/76) GN=NMH_1150 PE=3 SV=1	27.2727	4		cytoplasm		Cytoplasmic	#VALUE!	#VALUE!	0.739513	0.81804	1.01688	0.935889	#VALUE!	1.41831	1.37671	0.557662	#VALUE!	#VALUE!	0.264793	0.176394	0.0610283	0.199527	#VALUE!	0.231619	0.169694	0.0518308
E6MYS3	Uncharacterized protein OS=Neisseria meningitidis serogroup B / serotype 15 (strain H44/76) GN=NMH_1921 PE=4 SV=1	38.8889	9			catalytic activity	Unknown	0.902654	1.32916	0.970745	0.990998	0.754201	1.47505	1.36181	1.5983	1.61635	0.235973	0.100569	0.30496	0.0353924	0.131155	0.0941299	0.184653	0.674206	0.324347	0.153992	0.126533
E6MX66	D-alanine--D-alanine ligase OS=Neisseria meningitidis serogroup B / serotype 15 (strain H44/76) GN=NMH_0671 PE=3 SV=1	26.6447	6	cell organization and biogenesis;metabolic process;regulation of biological process	cytoplasm	catalytic activity;metal ion binding;nucleotide binding	Cytoplasmic	#VALUE!	0.930219	0.754393	#VALUE!	1.01867	0.464833	0.74011	0.890839	1.19484	0.923703	#VALUE!	0.102733	0.104838	#VALUE!	0.133815	0.177305	0.142997	0.0802252	0.362054	0.174135
E6MZX1	Surface antigen family protein OS=Neisseria meningitidis serogroup B / serotype 15 (strain H44/76) GN=NMH_2140 PE=4 SV=1	30.7317	14		membrane		OuterMembrane	#VALUE!	#VALUE!	#VALUE!	0.974903	0.953516	0.496176	#VALUE!	#VALUE!	#VALUE!	0.827247	#VALUE!	#VALUE!	#VALUE!	0.122969	0.453156	0.442977	#VALUE!	#VALUE!	#VALUE!	0.361569
E6MZJ2	Chaperone protein DnaJ OS=Neisseria meningitidis serogroup B / serotype 15 (strain H44/76) GN=dnaJ PE=3 SV=1	20.6434	6	metabolic process;response to stimulus	cytoplasm	metal ion binding;nucleotide binding;protein binding	Cytoplasmic	#VALUE!	#VALUE!	0.916804	0.772215	0.934496	0.819369	#VALUE!	1.6457	1.6898	2.89444	#VALUE!	#VALUE!	0.268938	0.0622086	0.127303	0.296528	#VALUE!	1.53057	0.152154	2.28928
E6MWL8	FeS assembly protein IscX OS=Neisseria meningitidis serogroup B / serotype 15 (strain H44/76) GN=iscX PE=4 SV=1	69.2308	3	cell organization and biogenesis;metabolic process			Unknown	#VALUE!	#VALUE!	1.34866	1.43446	0.812922	0.960489	#VALUE!	1.48652	1.47265	0.299505	#VALUE!	#VALUE!	0.199237	0.250661	0.0075095	0.258411	#VALUE!	0.253496	0.324742	0.0556082
E6MUX5	Bacterial regulatory helix-turn-helix , lysR family protein OS=Neisseria meningitidis serogroup B / serotype 15 (strain H44/76) GN=NMH_0570 PE=4 SV=1	28.1046	7	metabolic process;regulation of biological process		DNA binding	Cytoplasmic	#VALUE!	#VALUE!	0.866463	#VALUE!	0.959483	0.886441	1.24123	1.47057	1.30753	1.50474	#VALUE!	#VALUE!	0.0142112	#VALUE!	0.0210428	0.219072	0.257499	0.0581096	0.11118	0.462252
E6MXD3	Phosphopantetheine attachment site family protein OS=Neisseria meningitidis serogroup B / serotype 15 (strain H44/76) GN=NMH_1337 PE=4 SV=1	48.1481	4				Cytoplasmic	1.60681	1.52305	1.23643	1.36806	0.847239	0.779796	1.13725	1.55444	1.38121	0.281679	1.30453	0.485866	0.131548	0.10319	0.0362861	0.169379	0.0764416	0.347671	0.180528	0.0137815
E6N018	AhpC/TSA family protein OS=Neisseria meningitidis serogroup B / serotype 15 (strain H44/76) GN=NMH_2192 PE=4 SV=1	60.3687	10	cellular homeostasis;metabolic process;regulation of biological process		antioxidant activity;catalytic activity	CytoplasmicMembrane	#VALUE!	#VALUE!	1.66825	1.45102	#VALUE!	0.812894	#VALUE!	1.0536	1.01014	0.644061	#VALUE!	#VALUE!	0.0912498	0.596469	#VALUE!	0.619715	#VALUE!	0.573176	0.383435	0.217836
E6MV81	GMP synthase (glutamine-hydrolyzing) OS=Neisseria meningitidis serogroup B / serotype 15 (strain H44/76) GN=NMH_0087 PE=4 SV=1	30	7	metabolic process		catalytic activity;nucleotide binding	Cytoplasmic	#VALUE!	#VALUE!	0.721444	0.901279	1.62459	1.12761	2.20693	#VALUE!	1.90876	0.966486	#VALUE!	#VALUE!	0.0755131	0.0920452	0.810095	0.399961	2.45647	#VALUE!	0.316142	0.131725
E6MZ61	AFG1-like ATPase family protein OS=Neisseria meningitidis serogroup B / serotype 15 (strain H44/76) GN=NMH_1733 PE=4 SV=1	29.2428	7			nucleotide binding	Cytoplasmic	0.673962	0.808849	0.887156	1.02102	0.971736	0.961014	1.43408	1.06469	0.943881	1.21852	0.138392	0.135586	0.0984367	0.150824	0.175961	0.330695	0.412212	0.173572	0.245871	0.541882
E6MUN5	3-methyl-2-oxobutanoate hydroxymethyltransferase OS=Neisseria meningitidis serogroup B / serotype 15 (strain H44/76) GN=panB PE=3 SV=1	27.3764	6	metabolic process	cytoplasm	catalytic activity;metal ion binding	Unknown	#VALUE!	#VALUE!	0.681722	0.972889	0.698741	1.07644	2.20791	2.13476	2.15399	#VALUE!	#VALUE!	#VALUE!	0.0561899	0.36936	0.364543	0.665349	1.25304	0.920223	0.36298	#VALUE!
E6MXL7	Roadblock/LC7 domain protein OS=Neisseria meningitidis serogroup B / serotype 15 (strain H44/76) GN=NMH_1422 PE=4 SV=1	36.1345	4				Unknown	#VALUE!	#VALUE!	1.28296	1.39617	1.46144	0.453392	#VALUE!	1.17097	0.819603	0.819867	#VALUE!	#VALUE!	0.481351	0.194877	0.17157	0.0440235	#VALUE!	0.790573	0.0176599	0.0799012
E6MY47	Carbon starvation protein A OS=Neisseria meningitidis serogroup B / serotype 15 (strain H44/76) GN=NMH_1287 PE=4 SV=1	8.65801	5	cell communication;response to stimulus	membrane		CytoplasmicMembrane	#VALUE!	#VALUE!	1.28226	1.49839	1.80414	0.58754	#VALUE!	0.798665	0.384398	0.368745	#VALUE!	#VALUE!	0.135563	0.131096	0.316551	0.176274	#VALUE!	0.474102	0.345591	0.0627931
E6MZZ3	Uncharacterized protein OS=Neisseria meningitidis serogroup B / serotype 15 (strain H44/76) GN=NMH_2166 PE=4 SV=1	27.3885	5				Unknown	1.10396	1.98402	1.57063	1.58283	0.318737	0.905743	1.09603	1.03042	1.08968	0.159666	0.0801305	0.104719	0.00821753	0.149558	0.00686654	0.201171	0.0508216	0.119931	0.316722	0.0117262
E6MXC5	Phosphoglucosamine mutase OS=Neisseria meningitidis serogroup B / serotype 15 (strain H44/76) GN=glmM PE=3 SV=1	34.009	11	metabolic process		catalytic activity;metal ion binding	Cytoplasmic	#VALUE!	#VALUE!	0.602786	1.56433	1.10683	#VALUE!	#VALUE!	0.569576	0.43727	0.313017	#VALUE!	#VALUE!	0.542707	0.851337	0.148953	#VALUE!	#VALUE!	0.54035	0.226472	0.173913
E6MYZ9	Anthranilate phosphoribosyltransferase OS=Neisseria meningitidis serogroup B / serotype 15 (strain H44/76) GN=trpD PE=3 SV=1	29.5455	6	metabolic process		catalytic activity;metal ion binding	Cytoplasmic	#VALUE!	#VALUE!	0.972372	0.919194	1.11324	0.752636	0.729831	1.04931	1.21464	1.17108	#VALUE!	#VALUE!	0.0169976	0.258994	0.151059	0.229705	0.675209	0.180485	0.257021	0.155996
E6MZ14	Heavy-metal-associated domain protein OS=Neisseria meningitidis serogroup B / serotype 15 (strain H44/76) GN=NMH_1686 PE=4 SV=1	60	2	transport		metal ion binding	Cytoplasmic	#VALUE!	#VALUE!	0.287563	0.442428	#VALUE!	0.0194008	0.375916	0.887325	2.23524	0.183893	#VALUE!	#VALUE!	0.482609	0.521325	#VALUE!	0.00183892	0.627229	0.696321	3.65103	0.157364
E6MWG4	Indole-3-glycerol phosphate synthase OS=Neisseria meningitidis serogroup B / serotype 15 (strain H44/76) GN=NMH_1004 PE=3 SV=1	35.3846	9	metabolic process		catalytic activity	Cytoplasmic	0.863314	1.24805	1.22202	1.48128	1.4445	0.478571	0.774246	0.882519	0.841968	#VALUE!	0.25125	0.247911	0.0972526	0.342706	0.233062	0.520517	0.356983	0.377571	0.0863853	#VALUE!
E6MYY5	Tetratricopeptide repeat family protein OS=Neisseria meningitidis serogroup B / serotype 15 (strain H44/76) GN=NMH_1984 PE=4 SV=1	42.1053	8		membrane	protein binding	Unknown	1.19852	0.559694	#VALUE!	#VALUE!	#VALUE!	#VALUE!	1.82692	1.50605	1.40127	1.56199	0.360609	0.244697	#VALUE!	#VALUE!	#VALUE!	#VALUE!	0.430918	0.748721	0.220882	0.414759
E6MXC6	Dihydropteroate synthase OS=Neisseria meningitidis serogroup B / serotype 15 (strain H44/76) GN=folP PE=3 SV=1	35.4386	7	metabolic process		catalytic activity;metal ion binding	Cytoplasmic	#VALUE!	#VALUE!	1.70257	1.13511	#VALUE!	#VALUE!	#VALUE!	#VALUE!	#VALUE!	1.13046	#VALUE!	#VALUE!	0.41409	0.139736	#VALUE!	#VALUE!	#VALUE!	#VALUE!	#VALUE!	0.838273
E6MUG4	UPF0246 protein NMH_0410 OS=Neisseria meningitidis serogroup B / serotype 15 (strain H44/76) GN=NMH_0410 PE=3 SV=1	28.9575	7				Cytoplasmic	#VALUE!	#VALUE!	#VALUE!	#VALUE!	1.1023	1.27875	0.995862	#VALUE!	0.994439	1.12615	#VALUE!	#VALUE!	#VALUE!	#VALUE!	0.206284	0.184072	0.930957	#VALUE!	0.861696	0.265573
E6MZR2	Thiazole synthase OS=Neisseria meningitidis serogroup B / serotype 15 (strain H44/76) GN=NMH_2078 PE=3 SV=1	28.626	6	metabolic process	cytoplasm	catalytic activity	Cytoplasmic	#VALUE!	1.25644	1.03156	1.24138	1.23332	0.452934	0.679688	1.30906	0.861587	0.604464	#VALUE!	0.448554	0.236892	0.672814	0.164476	0.182898	0.304271	0.720835	0.199431	0.0934652
E6MU78	Aspartate carbamoyltransferase OS=Neisseria meningitidis serogroup B / serotype 15 (strain H44/76) GN=pyrB PE=3 SV=1	38.5621	8	metabolic process		catalytic activity	Cytoplasmic	0.203714	0.826832	1.07041	1.02988	1.27632	0.590127	#VALUE!	0.778745	0.938191	1.05151	0.270866	0.018176	0.246171	0.055152	0.0247964	0.537424	#VALUE!	0.208111	0.25793	0.122706
E6MVC9	VacJ like lipofamily protein OS=Neisseria meningitidis serogroup B / serotype 15 (strain H44/76) GN=NMH_0135 PE=4 SV=1	30.5455	5		membrane		OuterMembrane	#VALUE!	#VALUE!	#VALUE!	#VALUE!	0.204346	1.42998	#VALUE!	3.13839	2.91244	1.87482	#VALUE!	#VALUE!	#VALUE!	#VALUE!	0.085726	0.200217	#VALUE!	0.436119	0.71993	0.395783
E6MYJ0	4-hydroxy-3-methylbut-2-enyl diphosphate reductase OS=Neisseria meningitidis serogroup B / serotype 15 (strain H44/76) GN=ispH PE=3 SV=1	33.5404	9	metabolic process		catalytic activity;metal ion binding	Cytoplasmic	#VALUE!	#VALUE!	#VALUE!	#VALUE!	#VALUE!	#VALUE!	#VALUE!	2.73334	0.956537	0.321108	#VALUE!	#VALUE!	#VALUE!	#VALUE!	#VALUE!	#VALUE!	#VALUE!	1.52934	0.858992	0.273328
E6MV80	GMP synthase (glutamine-hydrolyzing) OS=Neisseria meningitidis serogroup B / serotype 15 (strain H44/76) GN=guaA PE=4 SV=1	20.303	6	metabolic process		catalytic activity;nucleotide binding	Cytoplasmic	0.959995	0.963994	0.955546	0.963068	1.10893	1.10248	1.37169	1.74077	1.68508	#VALUE!	0.410925	0.258305	0.304187	0.141458	0.0925027	0.286238	0.44842	0.166466	0.389862	#VALUE!
E6MWT2	Exodeoxyribonuclease V, alpha subunit OS=Neisseria meningitidis serogroup B / serotype 15 (strain H44/76) GN=recD PE=3 SV=1	15.3184	6	metabolic process;response to stimulus		catalytic activity;DNA binding;nucleotide binding	Cytoplasmic	0.311209	0.85252	0.853417	0.829283	1.01746	0.979907	1.49887	1.63862	1.63985	1.72408	0.267737	0.192295	0.117491	0.0595107	0.180402	0.285168	0.0677599	0.207613	0.209902	0.475844
E6MZF7	Iron-sulfur cluster assembly protein IscA OS=Neisseria meningitidis serogroup B / serotype 15 (strain H44/76) GN=iscA PE=4 SV=1	28.5714	4	metabolic process		metal ion binding;structural molecule activity	Cytoplasmic	1.08998	1.22815	#VALUE!	1.0056	0.588917	0.708047	0.964327	#VALUE!	1.73693	0.534048	0.157331	0.156194	#VALUE!	0.261059	0.122276	0.306771	0.213321	#VALUE!	0.607382	0.379231
E6MV12	Oligoribonuclease OS=Neisseria meningitidis serogroup B / serotype 15 (strain H44/76) GN=orn PE=3 SV=1	22.6601	4	metabolic process	cytoplasm	catalytic activity	Cytoplasmic	0.937498	0.94129	0.955732	1.02139	0.900825	0.881249	1.4111	#VALUE!	1.29537	0.912226	0.0626426	0.131711	0.149091	0.0483903	0.0462935	0.124965	0.0638883	#VALUE!	0.251655	0.221993
E6MW32	Phosphoribosyl-ATP pyrophosphatase OS=Neisseria meningitidis serogroup B / serotype 15 (strain H44/76) GN=hisE PE=3 SV=1	25.3333	3	metabolic process	cytoplasm	catalytic activity;nucleotide binding	Cytoplasmic	#VALUE!	0.633159	1.33518	#VALUE!	0.847908	0.886056	0.641013	1.31313	1.11929	#VALUE!	#VALUE!	0.541751	0.348164	#VALUE!	0.192265	0.0878017	0.552958	0.526406	0.0332264	#VALUE!
E6MUN7	Pantothenate synthetase OS=Neisseria meningitidis serogroup B / serotype 15 (strain H44/76) GN=panC PE=3 SV=1	34.5324	8	metabolic process	cytoplasm	catalytic activity;nucleotide binding	Cytoplasmic	#VALUE!	#VALUE!	#VALUE!	#VALUE!	#VALUE!	0.720462	#VALUE!	#VALUE!	#VALUE!	1.7005	#VALUE!	#VALUE!	#VALUE!	#VALUE!	#VALUE!	0.358728	#VALUE!	#VALUE!	#VALUE!	0.428484
E6MW63	Imidazole glycerol phosphate synthase, glutamine amidotransferase subunit OS=Neisseria meningitidis serogroup B / serotype 15 (strain H44/76) GN=hisH PE=3 SV=1	36.3208	7	metabolic process	cytoplasm	catalytic activity;metal ion binding	Cytoplasmic	#VALUE!	1.14119	1.45111	1.79441	1.81873	0.548968	#VALUE!	#VALUE!	0.484253	0.856136	#VALUE!	0.156251	0.127877	0.321086	0.172986	0.189139	#VALUE!	#VALUE!	0.424335	0.257726
E6MY76	Cell division ATP-binding protein FtsE OS=Neisseria meningitidis serogroup B / serotype 15 (strain H44/76) GN=ftsE PE=4 SV=1	36.5741	6	cell division;cell organization and biogenesis;metabolic process;response to stimulus		catalytic activity;nucleotide binding	CytoplasmicMembrane	#VALUE!	#VALUE!	#VALUE!	#VALUE!	1.17709	#VALUE!	#VALUE!	#VALUE!	0.6514	0.935971	#VALUE!	#VALUE!	#VALUE!	#VALUE!	0.359367	#VALUE!	#VALUE!	#VALUE!	0.583476	0.504218
E6MXU8	Integral membrane protein OS=Neisseria meningitidis serogroup B / serotype 15 (strain H44/76) GN=NMH_1506 PE=4 SV=1	11.6105	4		membrane		CytoplasmicMembrane	#VALUE!	2.14312	1.85433	2.24424	2.36746	0.0743163	#VALUE!	0.013212	0.0122054	0.0537392	#VALUE!	0.523701	0.211672	0.809121	0.197767	0.096846	#VALUE!	0.00159237	0.00119605	0.0433467
E6MYY1	Deoxycytidine triphosphate deaminase OS=Neisseria meningitidis serogroup B / serotype 15 (strain H44/76) GN=dcd PE=3 SV=1	25	4	metabolic process		catalytic activity	Cytoplasmic	#VALUE!	#VALUE!	0.71198	0.653542	1.04223	1.1034	#VALUE!	1.91818	1.63058	1.41273	#VALUE!	#VALUE!	0.126216	0.3572	0.403753	0.177119	#VALUE!	0.118289	0.0843954	0.191396
E6MWX2	UPF0237 protein NMH_1165 OS=Neisseria meningitidis serogroup B / serotype 15 (strain H44/76) GN=NMH_1165 PE=3 SV=1	48.8889	5	metabolic process			Unknown	#VALUE!	#VALUE!	1.18716	#VALUE!	1.63228	0.654902	0.901534	0.99611	1.05784	0.785289	#VALUE!	#VALUE!	0.213569	#VALUE!	0.181769	0.123139	0.227289	0.229371	0.102296	0.174408
E6N053	O-succinylhomoserine sulfhydrylase OS=Neisseria meningitidis serogroup B / serotype 15 (strain H44/76) GN=metZ PE=3 SV=1	18.7643	7	metabolic process		catalytic activity	Cytoplasmic	0.546726	1.02512	1.26031	1.16162	1.26039	0.975225	1.19966	1.04545	1.21705	0.640567	0.197775	0.298345	0.27689	0.0396057	0.429118	0.264497	0.364258	0.206398	0.0867101	0.039935
E6MX92	DNA-directed RNA polymerase subunit omega OS=Neisseria meningitidis serogroup B / serotype 15 (strain H44/76) GN=rpoZ PE=3 SV=1	75	4	metabolic process		catalytic activity;DNA binding	Unknown	1.0548	1.29048	0.965552	1.02135	#VALUE!	1.32746	1.32722	1.81808	1.26328	0.665545	0.141293	0.243993	0.0758006	0.108056	#VALUE!	0.0966525	0.36085	0.740043	0.336265	0.0801984
E6N0S2	Peptidyl-prolyl cis-trans isomerase OS=Neisseria meningitidis serogroup B / serotype 15 (strain H44/76) GN=NMH_2457 PE=4 SV=1	43.1193	4	metabolic process		catalytic activity	Periplasmic	0.915469	#VALUE!	1.31106	1.25898	1.15191	0.572051	#VALUE!	1.08238	1.32782	0.389962	0.0472916	#VALUE!	0.258632	0.0668156	0.0889856	0.237667	#VALUE!	0.307607	0.580021	0.0546328
E6MUU5	tRNA uridine 5-carboxymethylaminomethyl modification enzyme MnmG OS=Neisseria meningitidis serogroup B / serotype 15 (strain H44/76) GN=mnmG PE=3 SV=1	16.358	8	metabolic process	cytoplasm	catalytic activity;nucleotide binding	Cytoplasmic	1.13294	1.06353	#VALUE!	0.709534	1.13494	0.879423	#VALUE!	1.10454	2.094	1.20743	0.586795	0.103247	#VALUE!	0.275029	0.357015	0.421976	#VALUE!	0.34204	0.383645	0.185369
E6MYP7	Ubiquinone biosynthesis hydroxylase, UbiH/UbiF/VisC/COQ6 family protein OS=Neisseria meningitidis serogroup B / serotype 15 (strain H44/76) GN=NMH_1894 PE=4 SV=1	34.8115	11	metabolic process		catalytic activity;nucleotide binding	Cytoplasmic	#VALUE!	#VALUE!	1.08338	1.10533	1.08362	#VALUE!	0.711392	#VALUE!	1.13919	0.806729	#VALUE!	#VALUE!	0.145168	0.221535	0.0300334	#VALUE!	0.612311	#VALUE!	0.554704	0.252165
E6MUS4	MotA/TolQ/ExbB proton channel family protein OS=Neisseria meningitidis serogroup B / serotype 15 (strain H44/76) GN=NMH_0527 PE=3 SV=1	20.4545	4	transport	membrane	transporter activity	CytoplasmicMembrane	#VALUE!	1.00705	0.794215	0.853989	0.639415	1.3762	1.23805	1.67354	1.44399	1.37518	#VALUE!	0.215772	0.0534762	0.154417	0.157597	0.112885	0.247993	0.26329	0.274534	0.422158
E6MVD2	Mce related family protein OS=Neisseria meningitidis serogroup B / serotype 15 (strain H44/76) GN=NMH_0138 PE=4 SV=1	23.7805	4	transport			Unknown	1.02956	#VALUE!	0.589556	0.640613	1.1416	0.875128	1.67971	2.17434	1.62958	2.44718	0.15476	#VALUE!	0.272923	0.184896	0.17354	0.244922	0.169146	0.631384	0.517361	0.415412
E6N0C9	Dyp-type peroxidase family protein OS=Neisseria meningitidis serogroup B / serotype 15 (strain H44/76) GN=NMH_2424 PE=4 SV=1	19.337	6	metabolic process		antioxidant activity;catalytic activity	Cytoplasmic	#VALUE!	#VALUE!	1.68125	1.29173	1.49935	#VALUE!	#VALUE!	0.727409	#VALUE!	1.069	#VALUE!	#VALUE!	1.01574	0.343108	0.143	#VALUE!	#VALUE!	0.179595	#VALUE!	0.373447
E6MX50	S-adenosyl-methyltransferase MraW OS=Neisseria meningitidis serogroup B / serotype 15 (strain H44/76) GN=mraW PE=3 SV=1	30.6962	8	metabolic process	cytoplasm	catalytic activity	Cytoplasmic	0.232478	#VALUE!	#VALUE!	1.06549	1.40389	0.414344	0.904189	#VALUE!	1.1589	1.74139	0.378997	#VALUE!	#VALUE!	0.279381	0.176146	0.342407	0.15075	#VALUE!	0.448393	0.52045
E6N0Q6	Ubiquinone/menaquinone biosynthesis C-methyltransferase UbiE OS=Neisseria meningitidis serogroup B / serotype 15 (strain H44/76) GN=ubiE PE=3 SV=1	26.9388	5	metabolic process		catalytic activity	Cytoplasmic	#VALUE!	#VALUE!	#VALUE!	0.997952	#VALUE!	1.17717	#VALUE!	0.932517	1.40671	1.70572	#VALUE!	#VALUE!	#VALUE!	0.245873	#VALUE!	0.259866	#VALUE!	0.815743	0.0982266	0.32901
E6MYP1	Multidrug resistance protein A OS=Neisseria meningitidis serogroup B / serotype 15 (strain H44/76) GN=NMH_1888 PE=4 SV=1	27.0833	8	transport	membrane		CytoplasmicMembrane	0.330243	0.616215	0.841764	0.750592	1.01544	1.40896	1.26034	1.39003	1.33256	1.04246	0.302874	0.0574494	0.0292427	0.0627794	0.088136	0.334304	0.244539	0.577066	0.122063	0.256016
E6MYF5	Cytochrome c family protein OS=Neisseria meningitidis serogroup B / serotype 15 (strain H44/76) GN=NMH_1539 PE=4 SV=1	16.9082	4	metabolic process		metal ion binding	Periplasmic	1.05658	0.847258	0.837352	0.846497	0.942227	0.952273	1.31839	1.24614	1.17671	0.921383	0.0348792	0.0767248	0.0500988	0.104315	0.079551	0.17576	0.109699	0.0750632	0.0316149	0.00969989
E6MWA8	Dihydroorotate dehydrogenase (quinone) OS=Neisseria meningitidis serogroup B / serotype 15 (strain H44/76) GN=pyrD PE=3 SV=1	18.3099	5	metabolic process	cytoplasm;membrane	catalytic activity	CytoplasmicMembrane	#VALUE!	#VALUE!	#VALUE!	#VALUE!	1.02326	1.44681	#VALUE!	1.08046	1.14122	2.21531	#VALUE!	#VALUE!	#VALUE!	#VALUE!	0.261164	0.84611	#VALUE!	0.0643448	0.0388587	0.998646
E6N033	Uncharacterized protein OS=Neisseria meningitidis serogroup B / serotype 15 (strain H44/76) GN=NMH_2213 PE=4 SV=1	35.8586	6				CytoplasmicMembrane	#VALUE!	#VALUE!	0.959773	0.993501	1.31868	1.8796	#VALUE!	0.923259	1.34071	1.00176	#VALUE!	#VALUE!	0.110633	0.287527	0.67299	0.367305	#VALUE!	0.460429	0.215011	0.349396
E6MXR9	Glycine cleavage T protein OS=Neisseria meningitidis serogroup B / serotype 15 (strain H44/76) GN=NMH_1477 PE=3 SV=1	27.8746	7			catalytic activity	Unknown	0.117426	0.789206	0.960325	1.14515	1.25352	0.610013	1.26594	#VALUE!	#VALUE!	0.788949	0.180016	0.148086	0.0942241	0.214313	0.234338	0.38741	0.137615	#VALUE!	#VALUE!	0.116501
E6MUR7	Cytochrome c oxidase, cbb3-type, subunit III OS=Neisseria meningitidis serogroup B / serotype 15 (strain H44/76) GN=ccoP PE=4 SV=1	26.5753	7	metabolic process;transport	membrane	catalytic activity;metal ion binding;transporter activity	Unknown	#VALUE!	1.22586	1.10547	1.0747	1.48787	0.713894	0.914621	1.18393	1.0423	0.831484	#VALUE!	0.091133	0.0863362	0.068948	0.310736	0.255427	0.0694993	0.450133	0.310102	0.124707
E6MZH3	Phosphogluconate dehydratase OS=Neisseria meningitidis serogroup B / serotype 15 (strain H44/76) GN=edd PE=4 SV=1	12.6023	7	metabolic process		catalytic activity	Cytoplasmic	#VALUE!	0.442839	0.857095	#VALUE!	1.02492	1.09682	2.16835	#VALUE!	0.88142	1.06569	#VALUE!	0.403177	0.479246	#VALUE!	0.529274	0.553005	2.00397	#VALUE!	0.837763	0.353651
E6MX14	Oxygen-independent coproporphyrinogen III oxidase OS=Neisseria meningitidis serogroup B / serotype 15 (strain H44/76) GN=hemN PE=4 SV=1	23.2558	12	metabolic process	cytoplasm	catalytic activity;metal ion binding	Cytoplasmic	0.850256	0.983645	0.80796	1.1113	1.14551	0.336486	0.667517	1.04755	1.01126	0.836009	0.188554	0.0575958	0.230432	0.335982	0.146473	0.28167	0.203623	0.0944991	0.0484369	0.0696713
E6MUK0	Serine 3-dehydrogenase OS=Neisseria meningitidis serogroup B / serotype 15 (strain H44/76) GN=NMH_0448 PE=4 SV=1	26.7399	9	metabolic process		catalytic activity	Cytoplasmic	0.49975	0.929381	1.12917	1.23351	1.34618	0.757059	0.804687	0.91402	1.06839	1.0781	0.124492	0.0653717	0.0970123	0.125468	0.101428	0.127635	0.0572704	0.197216	0.236856	0.0793814
E6MZS3	Exodeoxyribonuclease III OS=Neisseria meningitidis serogroup B / serotype 15 (strain H44/76) GN=xth PE=4 SV=1	35.9073	7	metabolic process;response to stimulus		catalytic activity;DNA binding	Cytoplasmic	#VALUE!	#VALUE!	#VALUE!	0.305502	1.20104	0.933669	#VALUE!	#VALUE!	1.76343	#VALUE!	#VALUE!	#VALUE!	#VALUE!	0.529145	0.576219	0.813021	#VALUE!	#VALUE!	0.313933	#VALUE!
E6N097	Diaminopimelate epimerase OS=Neisseria meningitidis serogroup B / serotype 15 (strain H44/76) GN=dapF PE=3 SV=1	14.4876	4	metabolic process	cytoplasm	catalytic activity	Cytoplasmic	#VALUE!	#VALUE!	1.19873	#VALUE!	1.07056	0.918429	#VALUE!	#VALUE!	2.27932	1.18179	#VALUE!	#VALUE!	0.180539	#VALUE!	0.178131	0.364736	#VALUE!	#VALUE!	0.395156	0.299105
E6MUL6	Glutamate racemase OS=Neisseria meningitidis serogroup B / serotype 15 (strain H44/76) GN=murI PE=3 SV=1	34.4444	6	cell organization and biogenesis;metabolic process;regulation of biological process		catalytic activity	Cytoplasmic	#VALUE!	#VALUE!	1.50305	#VALUE!	#VALUE!	0.228807	#VALUE!	#VALUE!	1.09442	1.32564	#VALUE!	#VALUE!	0.538807	#VALUE!	#VALUE!	0.191316	#VALUE!	#VALUE!	0.204578	0.39069
E6MVF7	DNA polymerase I OS=Neisseria meningitidis serogroup B / serotype 15 (strain H44/76) GN=polA PE=3 SV=1	24.6185	13	metabolic process;response to stimulus		catalytic activity;DNA binding	Cytoplasmic	#VALUE!	#VALUE!	#VALUE!	0.693591	#VALUE!	0.400933	#VALUE!	#VALUE!	#VALUE!	#VALUE!	#VALUE!	#VALUE!	#VALUE!	0.118344	#VALUE!	0.659424	#VALUE!	#VALUE!	#VALUE!	#VALUE!
E6MXX1	Cysteine-rich domain protein OS=Neisseria meningitidis serogroup B / serotype 15 (strain H44/76) GN=NMH_1209 PE=4 SV=1	37.4517	6				CytoplasmicMembrane	#VALUE!	2.04233	#VALUE!	1.11149	1.27308	1.17622	#VALUE!	1.94814	1.38836	#VALUE!	#VALUE!	1.01942	#VALUE!	0.212127	0.211454	1.20449	#VALUE!	0.622367	0.586062	#VALUE!
E6MXD4	Putative acyl carrier domain protein OS=Neisseria meningitidis serogroup B / serotype 15 (strain H44/76) GN=NMH_1338 PE=4 SV=1	37.2093	4				Unknown	#VALUE!	1.16005	1.05274	1.0638	0.635982	0.742415	0.947749	1.30243	1.15676	0.286551	#VALUE!	0.198741	0.0769317	0.0572399	0.117037	0.242326	0.15558	0.343137	0.0987036	0.0928158
E6MYY4	GTPase Der OS=Neisseria meningitidis serogroup B / serotype 15 (strain H44/76) GN=der PE=3 SV=1	20.4124	9	regulation of biological process;response to stimulus		catalytic activity;nucleotide binding	CytoplasmicMembrane	#VALUE!	#VALUE!	#VALUE!	#VALUE!	#VALUE!	1.55893	#VALUE!	#VALUE!	2.25598	1.70224	#VALUE!	#VALUE!	#VALUE!	#VALUE!	#VALUE!	0.507304	#VALUE!	#VALUE!	0.40669	0.281649
E6MV42	Triose-phosphate isomerase OS=Neisseria meningitidis serogroup B / serotype 15 (strain H44/76) GN=tpiA PE=3 SV=1	28.0156	5	metabolic process	cytoplasm	catalytic activity	Cytoplasmic	#VALUE!	0.994096	0.696969	0.870331	0.888934	1.00229	1.18707	1.23452	1.35087	1.36198	#VALUE!	0.264891	0.183251	0.0961796	0.132451	0.233179	0.280068	0.271438	0.308325	0.526441
E6MUS0	Cytochrome c oxidase, cbb3-type, subunit I OS=Neisseria meningitidis serogroup B / serotype 15 (strain H44/76) GN=ccoN PE=4 SV=1	5.03145	2	metabolic process;transport	membrane	catalytic activity;metal ion binding;transporter activity	CytoplasmicMembrane	0.975374	0.266595	1.45425	0.902392	0.922602	#VALUE!	#VALUE!	0.665675	#VALUE!	0.4899	0.213609	0.255381	0.319348	0.149369	0.0952224	#VALUE!	#VALUE!	0.393922	#VALUE!	0.0886187
E6MU88	Response regulator OS=Neisseria meningitidis serogroup B / serotype 15 (strain H44/76) GN=NMH_0330 PE=4 SV=1	16	5	metabolic process;regulation of biological process;response to stimulus		DNA binding;nucleotide binding;protein binding	Cytoplasmic	#VALUE!	#VALUE!	1.00535	0.831095	1.08907	1.17762	#VALUE!	#VALUE!	0.827302	1.32294	#VALUE!	#VALUE!	0.030279	0.74263	0.127573	0.573609	#VALUE!	#VALUE!	0.726905	0.596386
E6MX57	UDP-N-acetylmuramoyl-tripeptide--D-alanyl-D-alanine ligase OS=Neisseria meningitidis serogroup B / serotype 15 (strain H44/76) GN=murF PE=4 SV=1	24.8292	7	cell division;cell organization and biogenesis;metabolic process;regulation of biological process	cytoplasm	catalytic activity;nucleotide binding	Cytoplasmic	#VALUE!	1.27453	#VALUE!	1.33403	1.49908	0.178175	#VALUE!	#VALUE!	2.14911	#VALUE!	#VALUE!	0.224725	#VALUE!	0.41499	0.719595	0.273598	#VALUE!	#VALUE!	0.640346	#VALUE!
E6MZJ9	Bacterial Fe(2+) trafficking family protein OS=Neisseria meningitidis serogroup B / serotype 15 (strain H44/76) GN=NMH_2014 PE=3 SV=1	36.3636	3			metal ion binding	Unknown	0.506011	1.71703	1.73327	1.69201	#VALUE!	0.768381	1.64847	1.47184	#VALUE!	#VALUE!	0.433437	0.752299	0.82966	0.15974	#VALUE!	0.215795	0.481436	0.115322	#VALUE!	#VALUE!
E6MWI3	Uncharacterized protein OS=Neisseria meningitidis serogroup B / serotype 15 (strain H44/76) GN=NMH_1023 PE=4 SV=1	39.7059	5				Unknown	#VALUE!	#VALUE!	#VALUE!	#VALUE!	1.139	#VALUE!	#VALUE!	0.748736	#VALUE!	#VALUE!	#VALUE!	#VALUE!	#VALUE!	#VALUE!	1.03506	#VALUE!	#VALUE!	0.156279	#VALUE!	#VALUE!
E6MWT3	Liporeleasing system, transmembrane , LolC/E family protein OS=Neisseria meningitidis serogroup B / serotype 15 (strain H44/76) GN=NMH_1126 PE=4 SV=1	28.4337	7	transport	membrane	transporter activity	CytoplasmicMembrane	#VALUE!	#VALUE!	#VALUE!	#VALUE!	#VALUE!	#VALUE!	#VALUE!	0.865342	1.17463	3.32559	#VALUE!	#VALUE!	#VALUE!	#VALUE!	#VALUE!	#VALUE!	#VALUE!	0.749471	1.07674	2.41689
E6MYY3	Recombination-associated protein rdgC OS=Neisseria meningitidis serogroup B / serotype 15 (strain H44/76) GN=NMH_1982 PE=3 SV=1	23.0769	7	metabolic process	cytoplasm		Cytoplasmic	0.997727	#VALUE!	#VALUE!	0.506987	#VALUE!	1.67445	1.68392	2.15984	1.67989	1.79546	0.533209	#VALUE!	#VALUE!	0.0301024	#VALUE!	0.596172	0.128392	0.297255	0.35001	0.197968
E6MYQ1	Polyprenyl synthetase family protein OS=Neisseria meningitidis serogroup B / serotype 15 (strain H44/76) GN=NMH_1898 PE=4 SV=1	27.4691	8	metabolic process		catalytic activity	Cytoplasmic	#VALUE!	0.546986	#VALUE!	1.34451	1.22656	#VALUE!	#VALUE!	0.79106	0.760303	0.647519	#VALUE!	0.46684	#VALUE!	0.197909	0.530412	#VALUE!	#VALUE!	0.246966	0.178211	0.312524
E6MZP7	Uncharacterized protein OS=Neisseria meningitidis serogroup B / serotype 15 (strain H44/76) GN=NMH_2063 PE=4 SV=1	49.5413	7				Unknown	#VALUE!	1.06564	1.17282	1.36712	1.19333	0.865295	1.15969	1.28589	1.46558	0.852057	#VALUE!	0.183185	0.289689	0.332782	0.248097	0.46539	0.66679	0.0940563	0.510566	0.0285618
E6MWY7	Uncharacterized protein OS=Neisseria meningitidis serogroup B / serotype 15 (strain H44/76) GN=NMH_1180 PE=4 SV=1	17	3				Unknown	#VALUE!	1.11178	1.23025	#VALUE!	#VALUE!	#VALUE!	0.817078	0.764118	0.776298	0.898644	#VALUE!	0.348087	0.119382	#VALUE!	#VALUE!	#VALUE!	0.485528	0.648766	0.243933	0.0972299
E6MUG3	DapC OS=Neisseria meningitidis serogroup B / serotype 15 (strain H44/76) GN=NMH_0409 PE=4 SV=1	31.1392	9	metabolic process		catalytic activity	Cytoplasmic	#VALUE!	#VALUE!	#VALUE!	#VALUE!	0.897677	0.745769	#VALUE!	#VALUE!	1.37381	#VALUE!	#VALUE!	#VALUE!	#VALUE!	#VALUE!	0.0741524	0.627463	#VALUE!	#VALUE!	0.369934	#VALUE!
E6MZF2	L-lactate dehydrogenase [cytochrome] OS=Neisseria meningitidis serogroup B / serotype 15 (strain H44/76) GN=NMH_1824 PE=4 SV=1	24.6154	7	metabolic process		catalytic activity;nucleotide binding	Cytoplasmic	#VALUE!	#VALUE!	1.47676	1.58303	1.73323	#VALUE!	#VALUE!	#VALUE!	0.56068	1.44633	#VALUE!	#VALUE!	0.154305	0.549287	0.308358	#VALUE!	#VALUE!	#VALUE!	0.475487	0.239511
E6MUX1	50S ribosomal protein L17 OS=Neisseria meningitidis serogroup B / serotype 15 (strain H44/76) GN=NMH_0566 PE=3 SV=1	55.5556	6	metabolic process	ribosome	structural molecule activity	Cytoplasmic	0.878955	1.04513	0.746017	0.881014	1.20551	1.39881	1.39035	1.17886	1.32568	0.759174	0.0825163	0.223048	0.117729	0.230876	0.0892926	0.184748	0.034303	0.0745438	0.0354559	0.213334
E6MVN7	Porphobilinogen deaminase OS=Neisseria meningitidis serogroup B / serotype 15 (strain H44/76) GN=hemC PE=3 SV=1	33.119	8	metabolic process		catalytic activity	Cytoplasmic	#VALUE!	#VALUE!	#VALUE!	#VALUE!	2.05189	0.482764	#VALUE!	1.29936	1.89947	#VALUE!	#VALUE!	#VALUE!	#VALUE!	#VALUE!	1.62025	0.433365	#VALUE!	0.160093	1.25835	#VALUE!
E6MUK9	Holo-[acyl-carrier-protein] synthase OS=Neisseria meningitidis serogroup B / serotype 15 (strain H44/76) GN=acpS PE=3 SV=1	68.8	8	metabolic process	cytoplasm	catalytic activity;metal ion binding	Unknown	#VALUE!	#VALUE!	1.36111	1.45523	2.34423	0.521746	#VALUE!	0.496559	0.625	1.55426	#VALUE!	#VALUE!	0.593988	0.321458	0.890605	0.038278	#VALUE!	0.0455177	0.212604	0.201087
E6MUF8	Phosphoribosylaminoimidazole carboxylase ATPase subunit OS=Neisseria meningitidis serogroup B / serotype 15 (strain H44/76) GN=purK PE=3 SV=1	21.164	6	metabolic process		catalytic activity;metal ion binding;nucleotide binding	CytoplasmicMembrane	#VALUE!	#VALUE!	#VALUE!	#VALUE!	#VALUE!	#VALUE!	#VALUE!	1.64353	1.38313	1.66405	#VALUE!	#VALUE!	#VALUE!	#VALUE!	#VALUE!	#VALUE!	#VALUE!	0.269376	0.391642	1.58253
E6MVM5	Beta-hexosaminidase OS=Neisseria meningitidis serogroup B / serotype 15 (strain H44/76) GN=nagZ PE=3 SV=1	16.3934	5	cell division;cell organization and biogenesis;metabolic process;regulation of biological process	cytoplasm	catalytic activity	Cytoplasmic	#VALUE!	#VALUE!	#VALUE!	#VALUE!	1.0567	#VALUE!	#VALUE!	#VALUE!	#VALUE!	#VALUE!	#VALUE!	#VALUE!	#VALUE!	#VALUE!	0.4342	#VALUE!	#VALUE!	#VALUE!	#VALUE!	#VALUE!
E6MW58	Bacterial transferase hexapeptide family protein OS=Neisseria meningitidis serogroup B / serotype 15 (strain H44/76) GN=NMH_0896 PE=4 SV=1	30.1136	5			catalytic activity	Cytoplasmic	#VALUE!	1.53142	1.62675	3.41381	1.34478	0.384242	0.701959	#VALUE!	1.18484	0.582982	#VALUE!	0.161528	0.188966	3.28869	0.119206	0.327679	0.129504	#VALUE!	0.253073	0.0398468
E6MX73	2-methylisocitrate lyase OS=Neisseria meningitidis serogroup B / serotype 15 (strain H44/76) GN=prpB PE=3 SV=1	25	6	metabolic process		catalytic activity;metal ion binding	Cytoplasmic	#VALUE!	#VALUE!	1.73388	2.19417	2.13235	#VALUE!	#VALUE!	#VALUE!	#VALUE!	#VALUE!	#VALUE!	#VALUE!	0.0800754	0.529542	0.291815	#VALUE!	#VALUE!	#VALUE!	#VALUE!	#VALUE!
E6MXY0	Nucleoid-associated protein NMH_1218 OS=Neisseria meningitidis serogroup B / serotype 15 (strain H44/76) GN=NMH_1218 PE=3 SV=1	61.2613	5		cytoplasm	DNA binding	Unknown	#VALUE!	#VALUE!	0.581779	0.79541	1.38752	1.05312	2.30407	#VALUE!	#VALUE!	0.727303	#VALUE!	#VALUE!	0.146309	0.255452	1.34172	0.633998	0.92368	#VALUE!	#VALUE!	0.0015643
E6MYT4	ABC transporter family protein OS=Neisseria meningitidis serogroup B / serotype 15 (strain H44/76) GN=NMH_1932 PE=3 SV=1	21.6535	4	transport		catalytic activity;nucleotide binding	Cytoplasmic	#VALUE!	#VALUE!	#VALUE!	1.57804	1.23886	#VALUE!	#VALUE!	#VALUE!	#VALUE!	#VALUE!	#VALUE!	#VALUE!	#VALUE!	0.890511	0.300393	#VALUE!	#VALUE!	#VALUE!	#VALUE!	#VALUE!
E6MYP9	Ribosomal protein L21 OS=Neisseria meningitidis serogroup B / serotype 15 (strain H44/76) GN=rplU PE=3 SV=1	44.1176	3	metabolic process	ribosome	RNA binding;structural molecule activity	Cytoplasmic	1.06767	0.830478	0.739596	0.731264	0.760903	1.20858	1.28952	1.51681	1.38129	1.06878	0.0280563	0.0243712	0.0181875	0.0476881	0.0459339	0.228295	0.27748	0.105793	0.113017	0.0329125
E6MVD4	ABC transporter family protein OS=Neisseria meningitidis serogroup B / serotype 15 (strain H44/76) GN=NMH_0140 PE=3 SV=1	40.9091	8			catalytic activity;nucleotide binding	CytoplasmicMembrane	#VALUE!	#VALUE!	#VALUE!	#VALUE!	0.977447	#VALUE!	#VALUE!	1.42759	1.35828	1.20447	#VALUE!	#VALUE!	#VALUE!	#VALUE!	0.0237134	#VALUE!	#VALUE!	0.718144	0.461387	0.088877
E6MVN5	Magnesium and cobalt efflux protein corC OS=Neisseria meningitidis serogroup B / serotype 15 (strain H44/76) GN=NMH_0723 PE=4 SV=1	17.1533	5	metabolic process		catalytic activity;nucleotide binding	CytoplasmicMembrane	#VALUE!	#VALUE!	#VALUE!	#VALUE!	1.25942	#VALUE!	#VALUE!	#VALUE!	1.45412	1.5169	#VALUE!	#VALUE!	#VALUE!	#VALUE!	0.130558	#VALUE!	#VALUE!	#VALUE!	0.225287	0.811072
E6N0I0	Dihydroorotase OS=Neisseria meningitidis serogroup B / serotype 15 (strain H44/76) GN=pyrC PE=3 SV=1	22.093	6	metabolic process		catalytic activity;metal ion binding	Cytoplasmic	#VALUE!	#VALUE!	0.858093	#VALUE!	1.13399	#VALUE!	1.29654	0.89782	1.09498	0.580102	#VALUE!	#VALUE!	0.256649	#VALUE!	0.15351	#VALUE!	0.0797176	0.0839455	0.302863	0.227558
E6MYP5	Ribosomal protein L33 OS=Neisseria meningitidis serogroup B / serotype 15 (strain H44/76) GN=rpmG PE=3 SV=1	64.7059	4	metabolic process	ribosome	structural molecule activity	Cytoplasmic	0.858104	0.482774	0.559399	0.904093	0.705215	1.60587	1.96507	0.938817	0.930196	0.0100531	0.26796	0.386581	0.0938504	0.14776	0.0880478	0.320873	0.732796	0.242889	0.219773	0.00558413
E6N0A7	Hydrolase, TatD family protein OS=Neisseria meningitidis serogroup B / serotype 15 (strain H44/76) GN=NMH_2402 PE=4 SV=1	20.8494	4	metabolic process		catalytic activity;metal ion binding	Cytoplasmic	#VALUE!	#VALUE!	#VALUE!	#VALUE!	#VALUE!	1.28677	#VALUE!	1.84062	#VALUE!	#VALUE!	#VALUE!	#VALUE!	#VALUE!	#VALUE!	#VALUE!	1.10269	#VALUE!	0.260781	#VALUE!	#VALUE!
E6MY78	BolA-like family protein OS=Neisseria meningitidis serogroup B / serotype 15 (strain H44/76) GN=NMH_1624 PE=4 SV=1	50	3				Unknown	0.862563	1.07842	0.830134	0.64442	#VALUE!	#VALUE!	#VALUE!	#VALUE!	#VALUE!	#VALUE!	0.103117	0.150726	0.749368	0.17642	#VALUE!	#VALUE!	#VALUE!	#VALUE!	#VALUE!	#VALUE!
E6MY89	Bacterial regulatory s, tetR family protein OS=Neisseria meningitidis serogroup B / serotype 15 (strain H44/76) GN=NMH_1636 PE=4 SV=1	19.6262	3	metabolic process;regulation of biological process		DNA binding	Cytoplasmic	#VALUE!	#VALUE!	#VALUE!	#VALUE!	#VALUE!	#VALUE!	#VALUE!	1.42938	1.45924	1.52481	#VALUE!	#VALUE!	#VALUE!	#VALUE!	#VALUE!	#VALUE!	#VALUE!	0.129195	0.415971	0.495952
E6MYE0	Glutaredoxin 3 OS=Neisseria meningitidis serogroup B / serotype 15 (strain H44/76) GN=grxC PE=4 SV=1	44.7059	2	cellular homeostasis;metabolic process;regulation of biological process;transport	cytoplasm	catalytic activity;protein binding	Unknown	#VALUE!	#VALUE!	#VALUE!	#VALUE!	0.783913	#VALUE!	#VALUE!	#VALUE!	1.79762	0.0232932	#VALUE!	#VALUE!	#VALUE!	#VALUE!	0.420198	#VALUE!	#VALUE!	#VALUE!	0.220278	0.0295879
E6N0J0	Transcription elongation factor GreB OS=Neisseria meningitidis serogroup B / serotype 15 (strain H44/76) GN=greB PE=3 SV=1	15.9509	2	metabolic process;regulation of biological process		DNA binding;protein binding;RNA binding	Cytoplasmic	#VALUE!	#VALUE!	#VALUE!	0.672692	0.425233	#VALUE!	#VALUE!	2.32484	#VALUE!	0.947084	#VALUE!	#VALUE!	#VALUE!	0.422998	0.0658531	#VALUE!	#VALUE!	0.67918	#VALUE!	0.29804
E6N070	Glutathione peroxidase family protein OS=Neisseria meningitidis serogroup B / serotype 15 (strain H44/76) GN=NMH_2251 PE=4 SV=1	24.1206	4	metabolic process;response to stimulus		antioxidant activity;catalytic activity	Cytoplasmic	#VALUE!	#VALUE!	0.933766	1.09046	0.923617	0.488452	#VALUE!	1.13533	1.28623	#VALUE!	#VALUE!	#VALUE!	0.87665	0.504507	0.112306	0.40577	#VALUE!	0.401483	0.371416	#VALUE!
E6MXQ1	Uncharacterized protein OS=Neisseria meningitidis serogroup B / serotype 15 (strain H44/76) GN=NMH_1473 PE=4 SV=1	21.7054	3				Cytoplasmic	#VALUE!	1.21018	1.37892	1.74961	1.29711	0.592336	#VALUE!	#VALUE!	1.00313	0.438049	#VALUE!	0.215943	0.111222	0.333469	0.102308	0.0983418	#VALUE!	#VALUE!	0.436329	0.0849072
E6N0H0	3-deoxy-D-manno-octulosonate cytidylyltransferase OS=Neisseria meningitidis serogroup B / serotype 15 (strain H44/76) GN=kdsB PE=3 SV=1	35.5731	5	metabolic process	cytoplasm	catalytic activity	Cytoplasmic	#VALUE!	#VALUE!	#VALUE!	0.747555	#VALUE!	#VALUE!	#VALUE!	#VALUE!	#VALUE!	0.994273	#VALUE!	#VALUE!	#VALUE!	0.647479	#VALUE!	#VALUE!	#VALUE!	#VALUE!	#VALUE!	0.202238
E6N0J4	Bifunctional protein folC OS=Neisseria meningitidis serogroup B / serotype 15 (strain H44/76) GN=folC PE=4 SV=1	11.5566	4	metabolic process		catalytic activity;nucleotide binding	Cytoplasmic	#VALUE!	#VALUE!	#VALUE!	#VALUE!	1.10911	#VALUE!	#VALUE!	#VALUE!	#VALUE!	1.22185	#VALUE!	#VALUE!	#VALUE!	#VALUE!	0.101078	#VALUE!	#VALUE!	#VALUE!	#VALUE!	0.147703
E6MVQ2	Macrolide export ATP-binding/permease protein MacB OS=Neisseria meningitidis serogroup B / serotype 15 (strain H44/76) GN=macB PE=3 SV=1	6.21118	3	response to stimulus;transport	membrane	catalytic activity;nucleotide binding;transporter activity	CytoplasmicMembrane	0.850567	#VALUE!	#VALUE!	#VALUE!	#VALUE!	1.76716	1.57823	1.42312	#VALUE!	#VALUE!	0.157335	#VALUE!	#VALUE!	#VALUE!	#VALUE!	0.847662	0.251964	0.335179	#VALUE!	#VALUE!
E6MY73	Arsenate reductase OS=Neisseria meningitidis serogroup B / serotype 15 (strain H44/76) GN=arsC PE=4 SV=1	27.3504	3	cellular homeostasis;metabolic process;regulation of biological process		catalytic activity	Cytoplasmic	#VALUE!	#VALUE!	#VALUE!	1.20611	#VALUE!	#VALUE!	#VALUE!	#VALUE!	#VALUE!	#VALUE!	#VALUE!	#VALUE!	#VALUE!	0.587496	#VALUE!	#VALUE!	#VALUE!	#VALUE!	#VALUE!	#VALUE!
E6N0P6	PTS IIA-like nitrogen-regulatory protein PtsN OS=Neisseria meningitidis serogroup B / serotype 15 (strain H44/76) GN=ptsN PE=4 SV=1	19.4631	2	metabolic process;transport		catalytic activity;transporter activity	Cytoplasmic	#VALUE!	#VALUE!	#VALUE!	1.43008	1.10736	#VALUE!	#VALUE!	#VALUE!	1.43596	0.251797	#VALUE!	#VALUE!	#VALUE!	0.514591	0.0496609	#VALUE!	#VALUE!	#VALUE!	0.368852	0.215656
E6MW81	Outer membrane protein assembly factor BamE OS=Neisseria meningitidis serogroup B / serotype 15 (strain H44/76) GN=bamE PE=3 SV=1	19.2	2	cell organization and biogenesis	membrane		OuterMembrane	0.615277	1.00548	0.928956	0.996268	0.972318	1.05493	0.832007	1.17723	0.956282	1.03507	0.164593	0.585994	0.262584	0.153553	0.222683	0.316319	0.4265	0.102129	0.0179057	0.379991
E6MZS0	RDD family protein OS=Neisseria meningitidis serogroup B / serotype 15 (strain H44/76) GN=NMH_2089 PE=4 SV=1	12.4352	2		membrane		CytoplasmicMembrane	0.387637	#VALUE!	1.14338	0.761946	0.603259	#VALUE!	#VALUE!	1.03664	1.15875	1.30281	0.325243	#VALUE!	0.345988	0.667678	0.130768	#VALUE!	#VALUE!	0.300593	0.10511	0.125818
E6MZ59	S-(hydroxymethyl)glutathione dehydrogenase OS=Neisseria meningitidis serogroup B / serotype 15 (strain H44/76) GN=NMH_1731 PE=3 SV=1	28.0423	7	metabolic process		catalytic activity;metal ion binding	Cytoplasmic	#VALUE!	#VALUE!	#VALUE!	#VALUE!	#VALUE!	2.20426	#VALUE!	#VALUE!	#VALUE!	#VALUE!	#VALUE!	#VALUE!	#VALUE!	#VALUE!	#VALUE!	1.35926	#VALUE!	#VALUE!	#VALUE!	#VALUE!
E6MYY6	Histidine--tRNA ligase OS=Neisseria meningitidis serogroup B / serotype 15 (strain H44/76) GN=hisS PE=3 SV=1	41.7633	13	metabolic process	cytoplasm	catalytic activity;nucleotide binding	Cytoplasmic	#VALUE!	#VALUE!	#VALUE!	#VALUE!	#VALUE!	#VALUE!	2.03635	1.57222	#VALUE!	1.27948	#VALUE!	#VALUE!	#VALUE!	#VALUE!	#VALUE!	#VALUE!	0.232435	1.36401	#VALUE!	0.107418
E6MZX9	Patatin-like phospholipase family protein OS=Neisseria meningitidis serogroup B / serotype 15 (strain H44/76) GN=NMH_2148 PE=4 SV=1	12.4579	3	metabolic process		catalytic activity	Unknown	1.03182	0.892843	#VALUE!	1.44399	0.645033	#VALUE!	#VALUE!	#VALUE!	2.0789	0.791104	0.840008	0.179585	#VALUE!	0.754784	0.138827	#VALUE!	#VALUE!	#VALUE!	0.472266	0.502497
E6MUX2	Probable septum site-determining protein MinC OS=Neisseria meningitidis serogroup B / serotype 15 (strain H44/76) GN=minC PE=3 SV=1	37.8378	5	cell division;cell organization and biogenesis;regulation of biological process			Cytoplasmic	0.651898	0.998408	0.945086	1.05396	1.16343	1.05291	1.16985	0.94164	1.27379	1.20838	0.252357	0.0625182	0.104122	0.224912	0.0638167	0.119016	0.117164	0.0606434	0.105378	0.13992
E6MV54	SmpA / OmlA family protein OS=Neisseria meningitidis serogroup B / serotype 15 (strain H44/76) GN=NMH_0060 PE=4 SV=1	38.0117	5		membrane		Unknown	0.525204	1.28476	1.44671	1.51078	1.39596	0.747679	0.688171	0.547327	0.961004	0.873716	0.00902331	0.239733	0.213497	0.131993	0.0370143	0.0708389	0.211397	0.137678	0.191336	0.205448
E6MYH8	Valine--pyruvate aminotransferase OS=Neisseria meningitidis serogroup B / serotype 15 (strain H44/76) GN=NMH_1562 PE=4 SV=1	25.5814	9	metabolic process		catalytic activity	Unknown	#VALUE!	#VALUE!	#VALUE!	#VALUE!	1.2382	#VALUE!	#VALUE!	#VALUE!	#VALUE!	#VALUE!	#VALUE!	#VALUE!	#VALUE!	#VALUE!	0.566352	#VALUE!	#VALUE!	#VALUE!	#VALUE!	#VALUE!
E6MX64	Undecaprenyldiphospho-muramoylpentapeptide beta-N-acetylglucosaminyltransferase OS=Neisseria meningitidis serogroup B / serotype 15 (strain H44/76) GN=murG PE=3 SV=1	32.1127	8	cell division;cell organization and biogenesis;metabolic process;regulation of biological process	membrane	catalytic activity	CytoplasmicMembrane	#VALUE!	#VALUE!	1.33179	#VALUE!	1.39788	#VALUE!	#VALUE!	#VALUE!	#VALUE!	0.981657	#VALUE!	#VALUE!	0.565303	#VALUE!	0.543701	#VALUE!	#VALUE!	#VALUE!	#VALUE!	1.05147
E6MWM7	UDP-N-acetylmuramate:L-alanyl-gamma-D-glutamyl-meso-diaminopimelate ligase OS=Neisseria meningitidis serogroup B / serotype 15 (strain H44/76) GN=mpl PE=3 SV=1	28.6022	9	cell division;cell organization and biogenesis;metabolic process;regulation of biological process		catalytic activity;nucleotide binding	Cytoplasmic	#VALUE!	#VALUE!	#VALUE!	#VALUE!	#VALUE!	#VALUE!	#VALUE!	#VALUE!	#VALUE!	#VALUE!	#VALUE!	#VALUE!	#VALUE!	#VALUE!	#VALUE!	#VALUE!	#VALUE!	#VALUE!	#VALUE!	#VALUE!
E6MZ54	Cytidylate kinase OS=Neisseria meningitidis serogroup B / serotype 15 (strain H44/76) GN=cmk PE=3 SV=1	28.4404	5	metabolic process	cytoplasm	catalytic activity;nucleotide binding	Cytoplasmic	#VALUE!	#VALUE!	#VALUE!	#VALUE!	0.622744	#VALUE!	#VALUE!	#VALUE!	#VALUE!	#VALUE!	#VALUE!	#VALUE!	#VALUE!	#VALUE!	0.598148	#VALUE!	#VALUE!	#VALUE!	#VALUE!	#VALUE!
E6MV11	Ribosomal protein L11 methyltransferase OS=Neisseria meningitidis serogroup B / serotype 15 (strain H44/76) GN=prmA PE=3 SV=1	35.5932	5	metabolic process;regulation of biological process	cytoplasm;ribosome	catalytic activity;DNA binding	Cytoplasmic	#VALUE!	#VALUE!	#VALUE!	1.44809	1.10675	0.88137	#VALUE!	1.57915	1.53721	#VALUE!	#VALUE!	#VALUE!	#VALUE!	0.250179	0.0647028	0.781281	#VALUE!	0.315521	0.137001	#VALUE!
E6MYT1	3-deoxy-D-manno-octulosonate 8-phosphate phosphatase OS=Neisseria meningitidis serogroup B / serotype 15 (strain H44/76) GN=NMH_1929 PE=4 SV=1	22.4719	3	metabolic process		catalytic activity;metal ion binding	Cytoplasmic	#VALUE!	#VALUE!	0.98374	1.62627	1.92644	#VALUE!	#VALUE!	#VALUE!	#VALUE!	#VALUE!	#VALUE!	#VALUE!	0.181456	0.189207	1.37741	#VALUE!	#VALUE!	#VALUE!	#VALUE!	#VALUE!
E6MW31	HIT domain protein OS=Neisseria meningitidis serogroup B / serotype 15 (strain H44/76) GN=NMH_0869 PE=4 SV=1	22.4299	2			catalytic activity	Cytoplasmic	#VALUE!	#VALUE!	0.61594	#VALUE!	#VALUE!	0.557525	1.06179	#VALUE!	#VALUE!	0.427679	#VALUE!	#VALUE!	0.251868	#VALUE!	#VALUE!	0.481372	0.127033	#VALUE!	#VALUE!	0.0864751
E6MY09	Major Facilitator Superfamily protein OS=Neisseria meningitidis serogroup B / serotype 15 (strain H44/76) GN=NMH_1249 PE=4 SV=1	6.50759	2	transport	membrane	transporter activity	CytoplasmicMembrane	0.666664	#VALUE!	0.783531	0.878054	#VALUE!	0.80715	#VALUE!	1.32306	1.33599	1.70229	0.0370462	#VALUE!	0.114046	0.111213	#VALUE!	0.113898	#VALUE!	0.454601	0.0936755	0.410754
E6MXZ9	Inner membrane protein OS=Neisseria meningitidis serogroup B / serotype 15 (strain H44/76) GN=NMH_1239 PE=4 SV=1	20.8589	3				Unknown	#VALUE!	1.57394	0.816965	0.327905	#VALUE!	0.827204	1.0972	#VALUE!	#VALUE!	0.831699	#VALUE!	0.877606	0.320903	0.431028	#VALUE!	0.687184	0.983903	#VALUE!	#VALUE!	0.722434
E6MX45	DSBA-like thioredoxin domain protein OS=Neisseria meningitidis serogroup B / serotype 15 (strain H44/76) GN=NMH_0648 PE=4 SV=1	21.028	4	cellular homeostasis;regulation of biological process		catalytic activity	Periplasmic	1.19501	#VALUE!	1.2163	1.0164	1.31434	0.849891	#VALUE!	1.23975	1.58611	#VALUE!	0.236982	#VALUE!	0.440915	0.218849	0.901172	0.717667	#VALUE!	0.287351	0.24564	#VALUE!
E6MW30	Twin arginine-targeting translocase, TatA/E family protein OS=Neisseria meningitidis serogroup B / serotype 15 (strain H44/76) GN=tatA PE=3 SV=1	46.2687	3	transport	membrane	transporter activity	CytoplasmicMembrane	0.972723	#VALUE!	1.12176	#VALUE!	0.507154	1.18111	1.53933	1.30336	1.33981	0.760334	0.111968	#VALUE!	0.14212	#VALUE!	0.0866221	0.0126047	0.211415	0.119281	0.0559692	0.0925911
E6MVI4	Hydroxyacylglutathione hydrolase OS=Neisseria meningitidis serogroup B / serotype 15 (strain H44/76) GN=gloB PE=3 SV=1	25.3968	5	metabolic process		catalytic activity;metal ion binding	Cytoplasmic	#VALUE!	#VALUE!	#VALUE!	#VALUE!	#VALUE!	#VALUE!	#VALUE!	#VALUE!	#VALUE!	#VALUE!	#VALUE!	#VALUE!	#VALUE!	#VALUE!	#VALUE!	#VALUE!	#VALUE!	#VALUE!	#VALUE!	#VALUE!
E6MV61	Ribosomal protein L34 OS=Neisseria meningitidis serogroup B / serotype 15 (strain H44/76) GN=rpmH PE=3 SV=1	20.4545	2	metabolic process	ribosome	structural molecule activity	Cytoplasmic	1.84566	1.1895	0.998436	1.07327	1.2252	1.92373	1.49601	1.07242	1.16313	0.208388	0.331306	0.257505	0.0497737	0.189024	0.0983155	0.411073	0.337699	0.162261	0.292148	0.0748995
E6MV79	Lipid A export ATP-binding/permease protein MsbA OS=Neisseria meningitidis serogroup B / serotype 15 (strain H44/76) GN=msbA PE=3 SV=1	8.58896	5	transport	membrane	catalytic activity;nucleotide binding;transporter activity	CytoplasmicMembrane	#VALUE!	#VALUE!	#VALUE!	#VALUE!	#VALUE!	#VALUE!	#VALUE!	#VALUE!	1.98632	#VALUE!	#VALUE!	#VALUE!	#VALUE!	#VALUE!	#VALUE!	#VALUE!	#VALUE!	#VALUE!	0.806389	#VALUE!
E6MX25	Beta-phosphoglucomutase OS=Neisseria meningitidis serogroup B / serotype 15 (strain H44/76) GN=pgmB PE=4 SV=1	15.8371	4	metabolic process		catalytic activity;metal ion binding	Cytoplasmic	1.4255	1.32261	1.67633	1.86486	#VALUE!	#VALUE!	1.20316	#VALUE!	1.06406	#VALUE!	0.272011	0.244362	0.54504	0.766642	#VALUE!	#VALUE!	0.0858322	#VALUE!	0.513441	#VALUE!
E6N0A1	Signal peptidase I OS=Neisseria meningitidis serogroup B / serotype 15 (strain H44/76) GN=lepB PE=3 SV=1	24.7788	6	metabolic process	membrane	catalytic activity	CytoplasmicMembrane	#VALUE!	#VALUE!	#VALUE!	0.806598	#VALUE!	#VALUE!	#VALUE!	#VALUE!	#VALUE!	#VALUE!	#VALUE!	#VALUE!	#VALUE!	1.39037	#VALUE!	#VALUE!	#VALUE!	#VALUE!	#VALUE!	#VALUE!
E6MW17	ABC transporter family protein OS=Neisseria meningitidis serogroup B / serotype 15 (strain H44/76) GN=NMH_0855 PE=4 SV=1	29.4821	5			catalytic activity;nucleotide binding	CytoplasmicMembrane	#VALUE!	#VALUE!	#VALUE!	#VALUE!	0.78331	#VALUE!	#VALUE!	#VALUE!	#VALUE!	2.92333	#VALUE!	#VALUE!	#VALUE!	#VALUE!	0.695992	#VALUE!	#VALUE!	#VALUE!	#VALUE!	1.25273
E6N0B2	RNA polymerase factor sigma-32 OS=Neisseria meningitidis serogroup B / serotype 15 (strain H44/76) GN=NMH_2407 PE=4 SV=1	35.8491	2				Unknown	#VALUE!	#VALUE!	1.41533	0.9161	#VALUE!	#VALUE!	#VALUE!	2.20804	#VALUE!	#VALUE!	#VALUE!	#VALUE!	0.296598	0.30319	#VALUE!	#VALUE!	#VALUE!	0.914942	#VALUE!	#VALUE!
E6MVI6	Outer membrane autotransporter barrel domain protein OS=Neisseria meningitidis serogroup B / serotype 15 (strain H44/76) GN=NMH_0192 PE=4 SV=1	14.1259	15	metabolic process		catalytic activity	OuterMembrane	#VALUE!	#VALUE!	#VALUE!	#VALUE!	#VALUE!	#VALUE!	#VALUE!	#VALUE!	#VALUE!	0.506668	#VALUE!	#VALUE!	#VALUE!	#VALUE!	#VALUE!	#VALUE!	#VALUE!	#VALUE!	#VALUE!	0.877575
E6N0E5	Uncharacterized protein OS=Neisseria meningitidis serogroup B / serotype 15 (strain H44/76) GN=NMH_2440 PE=3 SV=1	14.0078	4	metabolic process		catalytic activity	Cytoplasmic	0.629721	#VALUE!	1.31571	0.736756	0.773566	1.3564	#VALUE!	2.80961	1.68585	#VALUE!	0.247045	#VALUE!	0.699272	0.126455	0.0614568	0.114093	#VALUE!	2.2993	0.225153	#VALUE!
E6MZF9	Fe-S protein assembly co-chaperone HscB OS=Neisseria meningitidis serogroup B / serotype 15 (strain H44/76) GN=hscB PE=3 SV=1	37.3494	4	cell organization and biogenesis;metabolic process;regulation of biological process		enzyme regulator activity;protein binding	Cytoplasmic	#VALUE!	#VALUE!	#VALUE!	#VALUE!	#VALUE!	#VALUE!	#VALUE!	1.31505	1.38868	#VALUE!	#VALUE!	#VALUE!	#VALUE!	#VALUE!	#VALUE!	#VALUE!	#VALUE!	0.73879	0.606579	#VALUE!
E6MUE7	Uncharacterized protein OS=Neisseria meningitidis serogroup B / serotype 15 (strain H44/76) GN=NMH_0393 PE=4 SV=1	18.4713	4				Cytoplasmic	#VALUE!	#VALUE!	#VALUE!	#VALUE!	1.35837	0.254149	#VALUE!	#VALUE!	1.04553	#VALUE!	#VALUE!	#VALUE!	#VALUE!	#VALUE!	0.541308	0.406282	#VALUE!	#VALUE!	0.516319	#VALUE!
E6MWV4	Sulfatase family protein OS=Neisseria meningitidis serogroup B / serotype 15 (strain H44/76) GN=NMH_1147 PE=4 SV=1	19.1176	7	metabolic process	membrane	catalytic activity	CytoplasmicMembrane	1.0926	#VALUE!	0.255193	0.425485	#VALUE!	#VALUE!	#VALUE!	0.531102	#VALUE!	#VALUE!	1.52332	#VALUE!	0.0882406	0.439748	#VALUE!	#VALUE!	#VALUE!	0.0408907	#VALUE!	#VALUE!
E6MUS8	Glutaredoxin, GrxB family OS=Neisseria meningitidis serogroup B / serotype 15 (strain H44/76) GN=grxB PE=4 SV=1	32.8638	5	metabolic process	cytosol	catalytic activity;protein binding	Cytoplasmic	0.752873	1.65082	#VALUE!	3.14633	#VALUE!	#VALUE!	#VALUE!	#VALUE!	#VALUE!	#VALUE!	0.212035	1.10877	#VALUE!	0.986816	#VALUE!	#VALUE!	#VALUE!	#VALUE!	#VALUE!	#VALUE!
E6MV70	Hypoxanthine-guanine phosphoribosyltransferase OS=Neisseria meningitidis serogroup B / serotype 15 (strain H44/76) GN=NMH_0076 PE=4 SV=1	14.2857	3	metabolic process		catalytic activity	Cytoplasmic	#VALUE!	#VALUE!	#VALUE!	#VALUE!	#VALUE!	#VALUE!	#VALUE!	#VALUE!	1.23516	1.10439	#VALUE!	#VALUE!	#VALUE!	#VALUE!	#VALUE!	#VALUE!	#VALUE!	#VALUE!	0.246557	0.595711
E6MTY1	Uncharacterized protein OS=Neisseria meningitidis serogroup B / serotype 15 (strain H44/76) GN=NMH_0222 PE=4 SV=1	20.3883	4				Periplasmic	#VALUE!	1.06772	0.908992	1.3644	1.42816	#VALUE!	#VALUE!	1.35381	1.52692	2.03565	#VALUE!	0.0309269	0.0590025	0.319148	0.274794	#VALUE!	#VALUE!	0.286845	0.148852	1.27697
E6MUL3	Putative N-acetylmuramoyl-L-alanine amidase amiA OS=Neisseria meningitidis serogroup B / serotype 15 (strain H44/76) GN=NMH_0461 PE=4 SV=1	19.2308	7	metabolic process		catalytic activity	Unknown	#VALUE!	#VALUE!	0.808788	0.804948	0.889276	1.14113	#VALUE!	1.27596	1.5099	#VALUE!	#VALUE!	#VALUE!	0.0217814	0.0693948	0.0324482	0.256934	#VALUE!	0.0650844	0.199514	#VALUE!
E6MWE8	Exodeoxyribonuclease VII, small subunit OS=Neisseria meningitidis serogroup B / serotype 15 (strain H44/76) GN=xseB PE=3 SV=1	63.5135	3	metabolic process	cytoplasm	catalytic activity	Cytoplasmic	#VALUE!	#VALUE!	1.11124	#VALUE!	#VALUE!	0.631046	#VALUE!	#VALUE!	#VALUE!	0.235501	#VALUE!	#VALUE!	0.0620594	#VALUE!	#VALUE!	0.562738	#VALUE!	#VALUE!	#VALUE!	0.198097
E6MVF6	S-ribosylhomocysteine lyase OS=Neisseria meningitidis serogroup B / serotype 15 (strain H44/76) GN=NMH_0162 PE=3 SV=1	13.6905	2			catalytic activity;metal ion binding	Cytoplasmic	#VALUE!	#VALUE!	#VALUE!	#VALUE!	0.75832	#VALUE!	#VALUE!	#VALUE!	1.34675	#VALUE!	#VALUE!	#VALUE!	#VALUE!	#VALUE!	0.208218	#VALUE!	#VALUE!	#VALUE!	0.18686	#VALUE!
E6MV67	Maf-like protein maf OS=Neisseria meningitidis serogroup B / serotype 15 (strain H44/76) GN=maf PE=3 SV=1	31.1224	4		cytoplasm	catalytic activity	Cytoplasmic	#VALUE!	#VALUE!	#VALUE!	#VALUE!	#VALUE!	#VALUE!	#VALUE!	#VALUE!	#VALUE!	#VALUE!	#VALUE!	#VALUE!	#VALUE!	#VALUE!	#VALUE!	#VALUE!	#VALUE!	#VALUE!	#VALUE!	#VALUE!
E6N045	DNA topoisomerase IV, A subunit OS=Neisseria meningitidis serogroup B / serotype 15 (strain H44/76) GN=parC PE=3 SV=1	8.73533	5	metabolic process	chromosome;membrane	catalytic activity;DNA binding;nucleotide binding	Cytoplasmic	#VALUE!	#VALUE!	#VALUE!	#VALUE!	#VALUE!	#VALUE!	#VALUE!	#VALUE!	#VALUE!	2.08315	#VALUE!	#VALUE!	#VALUE!	#VALUE!	#VALUE!	#VALUE!	#VALUE!	#VALUE!	#VALUE!	1.58615
E6MY84	6-phosphogluconate dehydrogenase, decarboxylating OS=Neisseria meningitidis serogroup B / serotype 15 (strain H44/76) GN=gnd PE=3 SV=1	19.0871	9	metabolic process		catalytic activity	Cytoplasmic	1.14164	0.932573	#VALUE!	1.328	1.13592	0.790511	1.72156	1.52759	1.24359	0.805928	0.541593	0.221532	#VALUE!	0.340959	0.279172	0.210014	0.251762	0.202204	0.245773	0.308391
E6MZQ9	Thiamine-phosphate pyrophosphorylase OS=Neisseria meningitidis serogroup B / serotype 15 (strain H44/76) GN=thiE PE=3 SV=1	50.7317	6	metabolic process		catalytic activity;metal ion binding	Unknown	#VALUE!	#VALUE!	1.72654	#VALUE!	#VALUE!	#VALUE!	#VALUE!	#VALUE!	#VALUE!	#VALUE!	#VALUE!	#VALUE!	0.889544	#VALUE!	#VALUE!	#VALUE!	#VALUE!	#VALUE!	#VALUE!	#VALUE!
E6MUM9	Aminopeptidase N OS=Neisseria meningitidis serogroup B / serotype 15 (strain H44/76) GN=pepN PE=4 SV=1	14.7636	11	metabolic process		catalytic activity;metal ion binding	Cytoplasmic	#VALUE!	#VALUE!	#VALUE!	#VALUE!	#VALUE!	#VALUE!	#VALUE!	#VALUE!	#VALUE!	#VALUE!	#VALUE!	#VALUE!	#VALUE!	#VALUE!	#VALUE!	#VALUE!	#VALUE!	#VALUE!	#VALUE!	#VALUE!
E6MZ60	S-formylglutathione hydrolase OS=Neisseria meningitidis serogroup B / serotype 15 (strain H44/76) GN=fghA PE=4 SV=1	28	5	metabolic process		catalytic activity	Unknown	#VALUE!	#VALUE!	1.6043	1.23819	#VALUE!	#VALUE!	#VALUE!	#VALUE!	1.28811	1.24218	#VALUE!	#VALUE!	0.953133	0.877762	#VALUE!	#VALUE!	#VALUE!	#VALUE!	0.250897	1.16877
E6MXB5	Uncharacterized protein OS=Neisseria meningitidis serogroup B / serotype 15 (strain H44/76) GN=NMH_1319 PE=4 SV=1	66.6667	4				Unknown	#VALUE!	#VALUE!	0.991744	#VALUE!	1.12174	#VALUE!	#VALUE!	#VALUE!	0.910754	#VALUE!	#VALUE!	#VALUE!	0.518158	#VALUE!	0.745405	#VALUE!	#VALUE!	#VALUE!	0.795718	#VALUE!
E6MUZ1	Isoprenyl transferase OS=Neisseria meningitidis serogroup B / serotype 15 (strain H44/76) GN=uppS PE=3 SV=1	24.5968	5			catalytic activity;metal ion binding	Cytoplasmic	#VALUE!	#VALUE!	#VALUE!	#VALUE!	1.3278	0.780711	#VALUE!	#VALUE!	#VALUE!	#VALUE!	#VALUE!	#VALUE!	#VALUE!	#VALUE!	0.397346	0.32138	#VALUE!	#VALUE!	#VALUE!	#VALUE!
E6MVW3	Homoserine O-acetyltransferase OS=Neisseria meningitidis serogroup B / serotype 15 (strain H44/76) GN=metX PE=3 SV=1	15.9892	5	metabolic process	cytoplasm	catalytic activity	Cytoplasmic	#VALUE!	#VALUE!	#VALUE!	#VALUE!	#VALUE!	#VALUE!	1.34288	#VALUE!	#VALUE!	#VALUE!	#VALUE!	#VALUE!	#VALUE!	#VALUE!	#VALUE!	#VALUE!	0.42547	#VALUE!	#VALUE!	#VALUE!
E6N060	TrkA OS=Neisseria meningitidis serogroup B / serotype 15 (strain H44/76) GN=NMH_2240 PE=4 SV=1	11.4894	4	transport	membrane	transporter activity	CytoplasmicMembrane	#VALUE!	#VALUE!	#VALUE!	#VALUE!	#VALUE!	#VALUE!	#VALUE!	#VALUE!	#VALUE!	#VALUE!	#VALUE!	#VALUE!	#VALUE!	#VALUE!	#VALUE!	#VALUE!	#VALUE!	#VALUE!	#VALUE!	#VALUE!
E6MW82	Ferric uptake regulation protein OS=Neisseria meningitidis serogroup B / serotype 15 (strain H44/76) GN=NMH_0920 PE=4 SV=1	13.6792	3	regulation of biological process		DNA binding	Cytoplasmic	#VALUE!	1.34338	1.2731	1.07294	1.21939	#VALUE!	#VALUE!	#VALUE!	0.870111	#VALUE!	#VALUE!	0.132892	0.298315	0.0241686	0.0575717	#VALUE!	#VALUE!	#VALUE!	0.184661	#VALUE!
E6MUQ2	Replicative DNA helicase OS=Neisseria meningitidis serogroup B / serotype 15 (strain H44/76) GN=dnaB PE=3 SV=1	26.9231	9	metabolic process		catalytic activity;DNA binding;nucleotide binding	Cytoplasmic	#VALUE!	#VALUE!	#VALUE!	#VALUE!	#VALUE!	#VALUE!	#VALUE!	#VALUE!	2.06174	2.01156	#VALUE!	#VALUE!	#VALUE!	#VALUE!	#VALUE!	#VALUE!	#VALUE!	#VALUE!	0.991943	0.244362
E6MZ06	CobW/HypB/UreG, nucleotide-binding domain protein OS=Neisseria meningitidis serogroup B / serotype 15 (strain H44/76) GN=NMH_1678 PE=4 SV=1	37.0492	7				Cytoplasmic	#VALUE!	#VALUE!	#VALUE!	#VALUE!	#VALUE!	0.704206	#VALUE!	1.47794	#VALUE!	1.01996	#VALUE!	#VALUE!	#VALUE!	#VALUE!	#VALUE!	0.716031	#VALUE!	0.277204	#VALUE!	0.902758
E6MXF1	ABC transporter ATP-binding protein uup OS=Neisseria meningitidis serogroup B / serotype 15 (strain H44/76) GN=NMH_1356 PE=4 SV=1	18.5535	10			catalytic activity;DNA binding;nucleotide binding	Cytoplasmic	#VALUE!	#VALUE!	#VALUE!	#VALUE!	#VALUE!	0.618951	#VALUE!	#VALUE!	#VALUE!	4.00328	#VALUE!	#VALUE!	#VALUE!	#VALUE!	#VALUE!	1.03704	#VALUE!	#VALUE!	#VALUE!	1.63565
E6MWU2	Holliday junction DNA helicase RuvB OS=Neisseria meningitidis serogroup B / serotype 15 (strain H44/76) GN=ruvB PE=3 SV=1	33.5277	8	cell communication;metabolic process;response to stimulus		catalytic activity;DNA binding;nucleotide binding;RNA binding	Cytoplasmic	#VALUE!	#VALUE!	#VALUE!	#VALUE!	#VALUE!	#VALUE!	#VALUE!	#VALUE!	#VALUE!	1.44891	#VALUE!	#VALUE!	#VALUE!	#VALUE!	#VALUE!	#VALUE!	#VALUE!	#VALUE!	#VALUE!	1.41523
E6MYW6	ATP-dependent Clp protease ATP-binding subunit ClpA OS=Neisseria meningitidis serogroup B / serotype 15 (strain H44/76) GN=clpA PE=4 SV=1	13.5241	7	metabolic process		catalytic activity;nucleotide binding	Cytoplasmic	#VALUE!	#VALUE!	#VALUE!	#VALUE!	#VALUE!	#VALUE!	#VALUE!	#VALUE!	#VALUE!	#VALUE!	#VALUE!	#VALUE!	#VALUE!	#VALUE!	#VALUE!	#VALUE!	#VALUE!	#VALUE!	#VALUE!	#VALUE!
E6MWD2	NADH oxidoreductase, F subunit OS=Neisseria meningitidis serogroup B / serotype 15 (strain H44/76) GN=nuoF PE=4 SV=1	16.3972	4	metabolic process		catalytic activity;metal ion binding;nucleotide binding	Cytoplasmic	#VALUE!	#VALUE!	#VALUE!	#VALUE!	1.13714	#VALUE!	#VALUE!	#VALUE!	0.886207	0.83968	#VALUE!	#VALUE!	#VALUE!	#VALUE!	0.24826	#VALUE!	#VALUE!	#VALUE!	0.0596354	0.0682809
E6MVI8	Hsp33 family protein OS=Neisseria meningitidis serogroup B / serotype 15 (strain H44/76) GN=NMH_0194 PE=3 SV=1	35.0993	6	metabolic process	cytoplasm	protein binding	Cytoplasmic	#VALUE!	#VALUE!	#VALUE!	#VALUE!	#VALUE!	1.35922	#VALUE!	0.950433	#VALUE!	1.51041	#VALUE!	#VALUE!	#VALUE!	#VALUE!	#VALUE!	1.42121	#VALUE!	0.840007	#VALUE!	1.63022
F0MIT7	LPS-assembly protein LptD OS=Neisseria meningitidis serogroup B / serotype 15 (strain H44/76) GN=lptD PE=3 SV=2	24.4389	15	cell organization and biogenesis;response to stimulus;transport	membrane		OuterMembrane	#VALUE!	#VALUE!	#VALUE!	#VALUE!	#VALUE!	#VALUE!	#VALUE!	#VALUE!	#VALUE!	#VALUE!	#VALUE!	#VALUE!	#VALUE!	#VALUE!	#VALUE!	#VALUE!	#VALUE!	#VALUE!	#VALUE!	#VALUE!
E6MZ35	Ribonucleoside-diphosphate reductase 1 subunit beta OS=Neisseria meningitidis serogroup B / serotype 15 (strain H44/76) GN=NMH_1707 PE=4 SV=1	15.6499	5	metabolic process		catalytic activity	Cytoplasmic	#VALUE!	#VALUE!	#VALUE!	#VALUE!	#VALUE!	#VALUE!	#VALUE!	#VALUE!	0.880241	#VALUE!	#VALUE!	#VALUE!	#VALUE!	#VALUE!	#VALUE!	#VALUE!	#VALUE!	#VALUE!	0.764709	#VALUE!
E6MWQ7	Lipoic acid synthetase OS=Neisseria meningitidis serogroup B / serotype 15 (strain H44/76) GN=lipA PE=3 SV=1	24.4648	7	metabolic process	cytoplasm	catalytic activity;metal ion binding	Cytoplasmic	#VALUE!	#VALUE!	#VALUE!	#VALUE!	#VALUE!	#VALUE!	2.89175	#VALUE!	#VALUE!	#VALUE!	#VALUE!	#VALUE!	#VALUE!	#VALUE!	#VALUE!	#VALUE!	0.693688	#VALUE!	#VALUE!	#VALUE!
E6N066	Tellurite resistance protein TehB OS=Neisseria meningitidis serogroup B / serotype 15 (strain H44/76) GN=tehB PE=4 SV=1	15.493	3	metabolic process;response to stimulus	cytoplasm	catalytic activity	Cytoplasmic	#VALUE!	#VALUE!	#VALUE!	#VALUE!	#VALUE!	#VALUE!	#VALUE!	#VALUE!	#VALUE!	#VALUE!	#VALUE!	#VALUE!	#VALUE!	#VALUE!	#VALUE!	#VALUE!	#VALUE!	#VALUE!	#VALUE!	#VALUE!
E6MXC0	Peptide chain release factor 1 OS=Neisseria meningitidis serogroup B / serotype 15 (strain H44/76) GN=prfA PE=3 SV=1	18.961	5	cell organization and biogenesis;metabolic process	cytoplasm	RNA binding	Cytoplasmic	#VALUE!	#VALUE!	#VALUE!	#VALUE!	#VALUE!	#VALUE!	#VALUE!	#VALUE!	#VALUE!	#VALUE!	#VALUE!	#VALUE!	#VALUE!	#VALUE!	#VALUE!	#VALUE!	#VALUE!	#VALUE!	#VALUE!	#VALUE!
E6MY32	Phosphoglycolate phosphatase, bacterial OS=Neisseria meningitidis serogroup B / serotype 15 (strain H44/76) GN=gph PE=3 SV=1	8.93617	2	metabolic process		catalytic activity;metal ion binding	Cytoplasmic	#VALUE!	#VALUE!	1.51976	1.84422	1.66847	#VALUE!	#VALUE!	0.469722	#VALUE!	0.439891	#VALUE!	#VALUE!	0.757503	0.551867	0.493726	#VALUE!	#VALUE!	0.209189	#VALUE!	0.177553
E6MV78	Malonyl CoA-acyl carrier protein transacylase OS=Neisseria meningitidis serogroup B / serotype 15 (strain H44/76) GN=fabD PE=4 SV=1	25.6494	4	metabolic process		catalytic activity	Cytoplasmic	#VALUE!	#VALUE!	1.20025	1.35939	1.25494	#VALUE!	#VALUE!	#VALUE!	#VALUE!	#VALUE!	#VALUE!	#VALUE!	0.162106	0.228848	0.0720924	#VALUE!	#VALUE!	#VALUE!	#VALUE!	#VALUE!
E6MYH6	Beta-eliminating lyase family protein OS=Neisseria meningitidis serogroup B / serotype 15 (strain H44/76) GN=NMH_1560 PE=4 SV=1	10.7417	3	metabolic process		catalytic activity	Cytoplasmic	#VALUE!	#VALUE!	#VALUE!	#VALUE!	0.935095	0.476208	#VALUE!	#VALUE!	#VALUE!	#VALUE!	#VALUE!	#VALUE!	#VALUE!	#VALUE!	0.927023	0.790898	#VALUE!	#VALUE!	#VALUE!	#VALUE!
E6MU37	Pyrroline-5-carboxylate reductase OS=Neisseria meningitidis serogroup B / serotype 15 (strain H44/76) GN=proC PE=3 SV=1	13.6882	2	metabolic process	cytoplasm	catalytic activity	Cytoplasmic	#VALUE!	#VALUE!	0.906932	0.909229	1.35557	#VALUE!	#VALUE!	#VALUE!	1.2536	1.1875	#VALUE!	#VALUE!	0.383034	0.154947	0.0891591	#VALUE!	#VALUE!	#VALUE!	0.125322	0.263728
E6MWU3	Ribulose-phosphate 3-epimerase OS=Neisseria meningitidis serogroup B / serotype 15 (strain H44/76) GN=rpe PE=4 SV=1	35.5372	6	metabolic process		catalytic activity;metal ion binding	Cytoplasmic	#VALUE!	#VALUE!	#VALUE!	#VALUE!	#VALUE!	1.03579	#VALUE!	#VALUE!	#VALUE!	#VALUE!	#VALUE!	#VALUE!	#VALUE!	#VALUE!	#VALUE!	0.156611	#VALUE!	#VALUE!	#VALUE!	#VALUE!
E6MXQ8	Non-canonical purine NTP pyrophosphatase, rdgB/HAM1 family OS=Neisseria meningitidis serogroup B / serotype 15 (strain H44/76) GN=rdgB PE=3 SV=1	9.54774	2	metabolic process		catalytic activity;metal ion binding;nucleotide binding	Cytoplasmic	#VALUE!	#VALUE!	0.858308	#VALUE!	#VALUE!	#VALUE!	#VALUE!	#VALUE!	#VALUE!	#VALUE!	#VALUE!	#VALUE!	0.104345	#VALUE!	#VALUE!	#VALUE!	#VALUE!	#VALUE!	#VALUE!	#VALUE!
E6N0N0	Ribosomal protein L35 OS=Neisseria meningitidis serogroup B / serotype 15 (strain H44/76) GN=rpmI PE=3 SV=1	16.4948	2	metabolic process	ribosome	structural molecule activity	Cytoplasmic	1.2195	1.04626	0.837533	1.05008	0.675235	2.44848	1.60885	1.8059	1.31765	0.191041	0.24107	0.106318	0.0615849	0.303856	0.0330987	1.1747	0.234773	0.425268	0.126238	0.0155214
E6MY39	Integral membrane protein, TerC family OS=Neisseria meningitidis serogroup B / serotype 15 (strain H44/76) GN=NMH_1279 PE=4 SV=1	9.84556	3	metabolic process	membrane	catalytic activity;nucleotide binding	CytoplasmicMembrane	#VALUE!	#VALUE!	#VALUE!	#VALUE!	#VALUE!	#VALUE!	#VALUE!	#VALUE!	#VALUE!	#VALUE!	#VALUE!	#VALUE!	#VALUE!	#VALUE!	#VALUE!	#VALUE!	#VALUE!	#VALUE!	#VALUE!	#VALUE!
E6MW27	Maf-like protein maf OS=Neisseria meningitidis serogroup B / serotype 15 (strain H44/76) GN=maf PE=3 SV=1	34.6535	5		cytoplasm	catalytic activity	Cytoplasmic	#VALUE!	#VALUE!	#VALUE!	#VALUE!	0.985485	#VALUE!	#VALUE!	#VALUE!	1.80722	#VALUE!	#VALUE!	#VALUE!	#VALUE!	#VALUE!	0.281313	#VALUE!	#VALUE!	#VALUE!	0.618338	#VALUE!
E6MU08	2-C-methyl-D-erythritol 2,4-cyclodiphosphate synthase OS=Neisseria meningitidis serogroup B / serotype 15 (strain H44/76) GN=ispF PE=3 SV=1	20.1149	2	metabolic process		catalytic activity;metal ion binding	Cytoplasmic	#VALUE!	#VALUE!	#VALUE!	#VALUE!	#VALUE!	#VALUE!	#VALUE!	#VALUE!	#VALUE!	#VALUE!	#VALUE!	#VALUE!	#VALUE!	#VALUE!	#VALUE!	#VALUE!	#VALUE!	#VALUE!	#VALUE!	#VALUE!
E6N005	Phosphoribosylglycinamide formyltransferase OS=Neisseria meningitidis serogroup B / serotype 15 (strain H44/76) GN=purN PE=3 SV=1	29.5833	5	metabolic process		catalytic activity	Cytoplasmic	#VALUE!	#VALUE!	#VALUE!	#VALUE!	0.568829	#VALUE!	#VALUE!	#VALUE!	#VALUE!	3.7445	#VALUE!	#VALUE!	#VALUE!	#VALUE!	0.507469	#VALUE!	#VALUE!	#VALUE!	#VALUE!	2.88076
E6MUG2	Deoxyuridine 5'-triphosphate nucleotidohydrolase OS=Neisseria meningitidis serogroup B / serotype 15 (strain H44/76) GN=dut PE=3 SV=1	42	4	metabolic process		catalytic activity;metal ion binding	Unknown	#VALUE!	#VALUE!	#VALUE!	#VALUE!	#VALUE!	#VALUE!	#VALUE!	#VALUE!	2.45566	#VALUE!	#VALUE!	#VALUE!	#VALUE!	#VALUE!	#VALUE!	#VALUE!	#VALUE!	#VALUE!	0.998044	#VALUE!
E6MZ46	LysM domain protein OS=Neisseria meningitidis serogroup B / serotype 15 (strain H44/76) GN=NMH_1718 PE=4 SV=1	19.7568	9				Unknown	#VALUE!	#VALUE!	#VALUE!	#VALUE!	#VALUE!	2.12861	1.88718	#VALUE!	#VALUE!	#VALUE!	#VALUE!	#VALUE!	#VALUE!	#VALUE!	#VALUE!	0.793738	0.904581	#VALUE!	#VALUE!	#VALUE!
E6MWE7	Putative geranyltranstransferase OS=Neisseria meningitidis serogroup B / serotype 15 (strain H44/76) GN=NMH_0987 PE=4 SV=1	19.1275	3	metabolic process		catalytic activity	Cytoplasmic	#VALUE!	#VALUE!	#VALUE!	#VALUE!	#VALUE!	0.0194008	#VALUE!	#VALUE!	0.534285	0.237069	#VALUE!	#VALUE!	#VALUE!	#VALUE!	#VALUE!	0.00183892	#VALUE!	#VALUE!	0.144797	0.201664
E6N0E4	Cystathionine gamma-synthase OS=Neisseria meningitidis serogroup B / serotype 15 (strain H44/76) GN=NMH_2439 PE=3 SV=1	17.1429	4			catalytic activity	Cytoplasmic	0.437908	#VALUE!	#VALUE!	#VALUE!	0.815294	#VALUE!	#VALUE!	#VALUE!	#VALUE!	0.400098	0.398103	#VALUE!	#VALUE!	#VALUE!	0.0387035	#VALUE!	#VALUE!	#VALUE!	#VALUE!	0.20353
E6MXG5	7,8-dihydroneopterin aldolase OS=Neisseria meningitidis serogroup B / serotype 15 (strain H44/76) GN=folB PE=3 SV=1	38.1356	4	metabolic process		catalytic activity	Cytoplasmic	#VALUE!	0.764168	1.29665	#VALUE!	1.4202	#VALUE!	#VALUE!	#VALUE!	1.18117	1.32029	#VALUE!	0.273906	0.239321	#VALUE!	0.244476	#VALUE!	#VALUE!	#VALUE!	0.264071	0.0999896
E6MVI7	Magnesium transporter MgtE OS=Neisseria meningitidis serogroup B / serotype 15 (strain H44/76) GN=mgtE PE=3 SV=1	13.0165	4	metabolic process;transport	membrane	catalytic activity;metal ion binding;transporter activity	CytoplasmicMembrane	#VALUE!	#VALUE!	0.867296	1.21081	1.458	#VALUE!	#VALUE!	0.929342	#VALUE!	#VALUE!	#VALUE!	#VALUE!	0.114378	0.38245	0.0923126	#VALUE!	#VALUE!	0.0794941	#VALUE!	#VALUE!
E6MY16	Opacity protein opA54 OS=Neisseria meningitidis serogroup B / serotype 15 (strain H44/76) GN=NMH_1256 PE=4 SV=1	24.3478	5	transport	membrane	transporter activity	OuterMembrane	#VALUE!	#VALUE!	#VALUE!	#VALUE!	#VALUE!	#VALUE!	#VALUE!	#VALUE!	#VALUE!	#VALUE!	#VALUE!	#VALUE!	#VALUE!	#VALUE!	#VALUE!	#VALUE!	#VALUE!	#VALUE!	#VALUE!	#VALUE!
E6MZD8	Membrane lipoprotein OS=Neisseria meningitidis serogroup B / serotype 15 (strain H44/76) GN=NMH_1810 PE=4 SV=1	27.3171	3				Unknown	#VALUE!	#VALUE!	1.19058	#VALUE!	#VALUE!	#VALUE!	#VALUE!	1.34178	1.49364	#VALUE!	#VALUE!	#VALUE!	0.384805	#VALUE!	#VALUE!	#VALUE!	#VALUE!	0.156671	0.429484	#VALUE!
E6MXK4	Arginine decarboxylase OS=Neisseria meningitidis serogroup B / serotype 15 (strain H44/76) GN=speA PE=3 SV=1	13.4921	6	metabolic process		catalytic activity;metal ion binding	Unknown	0.826659	1.16117	#VALUE!	#VALUE!	0.931973	#VALUE!	#VALUE!	#VALUE!	#VALUE!	0.724496	0.218701	0.121105	#VALUE!	#VALUE!	0.318098	#VALUE!	#VALUE!	#VALUE!	#VALUE!	0.143433
E6MZT3	Periplasmic protein OS=Neisseria meningitidis serogroup B / serotype 15 (strain H44/76) GN=NMH_2102 PE=4 SV=1	13.3333	2		membrane		Unknown	0.591176	#VALUE!	0.88949	#VALUE!	#VALUE!	#VALUE!	#VALUE!	#VALUE!	1.4535	1.24769	0.0205957	#VALUE!	0.145856	#VALUE!	#VALUE!	#VALUE!	#VALUE!	#VALUE!	0.247243	0.180907
E6N0U0	Mechanosensitive ion channel family protein OS=Neisseria meningitidis serogroup B / serotype 15 (strain H44/76) GN=NMH_2475 PE=4 SV=1	15.9574	3	transport	membrane		CytoplasmicMembrane	#VALUE!	#VALUE!	#VALUE!	#VALUE!	1.27255	0.597063	#VALUE!	#VALUE!	#VALUE!	1.0855	#VALUE!	#VALUE!	#VALUE!	#VALUE!	0.546277	0.52577	#VALUE!	#VALUE!	#VALUE!	0.242406
E6MZT4	Methionine aminopeptidase, type I OS=Neisseria meningitidis serogroup B / serotype 15 (strain H44/76) GN=map PE=3 SV=1	12.7413	2	metabolic process		catalytic activity;metal ion binding	Unknown	#VALUE!	#VALUE!	1.03761	1.20198	0.896226	#VALUE!	#VALUE!	1.41392	1.31685	0.913476	#VALUE!	#VALUE!	0.131455	0.192435	0.0598568	#VALUE!	#VALUE!	0.469487	0.1633	0.1079
E6N0L6	Membrane protein OS=Neisseria meningitidis serogroup B / serotype 15 (strain H44/76) GN=NMH_2332 PE=4 SV=1	16.5468	3		membrane		CytoplasmicMembrane	#VALUE!	#VALUE!	2.36515	#VALUE!	#VALUE!	#VALUE!	#VALUE!	#VALUE!	1.30869	#VALUE!	#VALUE!	#VALUE!	1.03966	#VALUE!	#VALUE!	#VALUE!	#VALUE!	#VALUE!	0.224837	#VALUE!
E6N0J6	Uncharacterized protein OS=Neisseria meningitidis serogroup B / serotype 15 (strain H44/76) GN=NMH_2312 PE=4 SV=1	34.4538	4				Cytoplasmic	#VALUE!	#VALUE!	#VALUE!	0.686043	#VALUE!	#VALUE!	#VALUE!	#VALUE!	0.764132	#VALUE!	#VALUE!	#VALUE!	#VALUE!	0.59456	#VALUE!	#VALUE!	#VALUE!	#VALUE!	0.720181	#VALUE!
E6N0D8	Peptidyl-tRNA hydrolase OS=Neisseria meningitidis serogroup B / serotype 15 (strain H44/76) GN=pth PE=3 SV=1	40.625	6	metabolic process	cytoplasm	catalytic activity	Cytoplasmic	#VALUE!	#VALUE!	#VALUE!	#VALUE!	1.0162	0.573878	#VALUE!	#VALUE!	#VALUE!	1.00746	#VALUE!	#VALUE!	#VALUE!	#VALUE!	0.947392	0.322199	#VALUE!	#VALUE!	#VALUE!	0.903667
E6MUJ7	CMP-N-acetylneuraminate-beta-galactosamide-alpha-2,3-sialyltransferase OS=Neisseria meningitidis serogroup B / serotype 15 (strain H44/76) GN=NMH_0445 PE=4 SV=1	18.3246	6		membrane	catalytic activity	Unknown	#VALUE!	#VALUE!	#VALUE!	#VALUE!	#VALUE!	#VALUE!	2.4727	#VALUE!	#VALUE!	#VALUE!	#VALUE!	#VALUE!	#VALUE!	#VALUE!	#VALUE!	#VALUE!	0.37956	#VALUE!	#VALUE!	#VALUE!
E6MZ11	Uncharacterized protein OS=Neisseria meningitidis serogroup B / serotype 15 (strain H44/76) GN=NMH_1683 PE=4 SV=1	16.9863	4				CytoplasmicMembrane	#VALUE!	#VALUE!	#VALUE!	0.675865	#VALUE!	#VALUE!	#VALUE!	#VALUE!	1.84143	#VALUE!	#VALUE!	#VALUE!	#VALUE!	0.40421	#VALUE!	#VALUE!	#VALUE!	#VALUE!	0.759165	#VALUE!
E6MXU5	Uncharacterized protein OS=Neisseria meningitidis serogroup B / serotype 15 (strain H44/76) GN=NMH_1503 PE=4 SV=1	21.1538	4				Unknown	#VALUE!	#VALUE!	#VALUE!	#VALUE!	1.78507	0.871603	#VALUE!	#VALUE!	#VALUE!	#VALUE!	#VALUE!	#VALUE!	#VALUE!	#VALUE!	0.0804481	0.262774	#VALUE!	#VALUE!	#VALUE!	#VALUE!
E6MW53	Outer-membrane lipoprotein carrier protein OS=Neisseria meningitidis serogroup B / serotype 15 (strain H44/76) GN=lolA PE=3 SV=1	40	7	transport		transporter activity	Periplasmic	#VALUE!	#VALUE!	#VALUE!	#VALUE!	#VALUE!	#VALUE!	#VALUE!	#VALUE!	#VALUE!	#VALUE!	#VALUE!	#VALUE!	#VALUE!	#VALUE!	#VALUE!	#VALUE!	#VALUE!	#VALUE!	#VALUE!	#VALUE!
E6N0A6	PilZ domain protein OS=Neisseria meningitidis serogroup B / serotype 15 (strain H44/76) GN=NMH_2401 PE=4 SV=1	43.9655	5			nucleotide binding	Unknown	0.553104	#VALUE!	#VALUE!	#VALUE!	1.47275	#VALUE!	#VALUE!	#VALUE!	#VALUE!	#VALUE!	0.180084	#VALUE!	#VALUE!	#VALUE!	0.554509	#VALUE!	#VALUE!	#VALUE!	#VALUE!	#VALUE!
E6MW66	Fe(3+) ions import ATP-binding protein fbpC 2 OS=Neisseria meningitidis serogroup B / serotype 15 (strain H44/76) GN=NMH_0904 PE=4 SV=1	20.4545	5	metabolic process;regulation of biological process;response to stimulus;transport	membrane	catalytic activity;nucleotide binding;transporter activity	CytoplasmicMembrane	#VALUE!	#VALUE!	#VALUE!	#VALUE!	#VALUE!	#VALUE!	#VALUE!	#VALUE!	#VALUE!	1.04344	#VALUE!	#VALUE!	#VALUE!	#VALUE!	#VALUE!	#VALUE!	#VALUE!	#VALUE!	#VALUE!	0.408874
E6MWV3	Nitroreductase family protein OS=Neisseria meningitidis serogroup B / serotype 15 (strain H44/76) GN=NMH_1146 PE=4 SV=1	29.1892	4	metabolic process		catalytic activity	Unknown	#VALUE!	#VALUE!	#VALUE!	0.467061	#VALUE!	#VALUE!	#VALUE!	#VALUE!	#VALUE!	#VALUE!	#VALUE!	#VALUE!	#VALUE!	0.808973	#VALUE!	#VALUE!	#VALUE!	#VALUE!	#VALUE!	#VALUE!
E6N0M7	Queuine tRNA-ribosyltransferase OS=Neisseria meningitidis serogroup B / serotype 15 (strain H44/76) GN=tgt PE=3 SV=1	16.9811	4	metabolic process		catalytic activity;metal ion binding	Cytoplasmic	#VALUE!	#VALUE!	#VALUE!	#VALUE!	0.80309	#VALUE!	#VALUE!	0.53538	#VALUE!	3.05677	#VALUE!	#VALUE!	#VALUE!	#VALUE!	0.695578	#VALUE!	#VALUE!	0.91687	#VALUE!	3.89771
E6N069	Twin-arginine translocation pathway signal sequence domain protein OS=Neisseria meningitidis serogroup B / serotype 15 (strain H44/76) GN=NMH_2250 PE=4 SV=1	8.62944	3				Unknown	#VALUE!	#VALUE!	#VALUE!	#VALUE!	#VALUE!	#VALUE!	#VALUE!	#VALUE!	#VALUE!	#VALUE!	#VALUE!	#VALUE!	#VALUE!	#VALUE!	#VALUE!	#VALUE!	#VALUE!	#VALUE!	#VALUE!	#VALUE!
E6MWD0	NADH-quinone oxidoreductase subunit D OS=Neisseria meningitidis serogroup B / serotype 15 (strain H44/76) GN=nuoD PE=3 SV=1	17.4641	7	metabolic process;transport	membrane	catalytic activity;nucleotide binding	Cytoplasmic	#VALUE!	#VALUE!	#VALUE!	#VALUE!	#VALUE!	#VALUE!	#VALUE!	#VALUE!	#VALUE!	#VALUE!	#VALUE!	#VALUE!	#VALUE!	#VALUE!	#VALUE!	#VALUE!	#VALUE!	#VALUE!	#VALUE!	#VALUE!
E6MZ29	Aspartate 1-decarboxylase OS=Neisseria meningitidis serogroup B / serotype 15 (strain H44/76) GN=panD PE=3 SV=1	16.8605	3	metabolic process	cytoplasm	catalytic activity	Unknown	#VALUE!	#VALUE!	#VALUE!	#VALUE!	#VALUE!	0.540193	1.17737	#VALUE!	#VALUE!	#VALUE!	#VALUE!	#VALUE!	#VALUE!	#VALUE!	#VALUE!	0.498196	0.471703	#VALUE!	#VALUE!	#VALUE!
E6MX76	2-methylisocitrate dehydratase, Fe/S-dependent OS=Neisseria meningitidis serogroup B / serotype 15 (strain H44/76) GN=acnD PE=4 SV=1	16.9355	11	metabolic process		catalytic activity	Cytoplasmic	#VALUE!	0.810542	#VALUE!	0	#VALUE!	#VALUE!	#VALUE!	#VALUE!	#VALUE!	#VALUE!	#VALUE!	1.4039	#VALUE!	0	#VALUE!	#VALUE!	#VALUE!	#VALUE!	#VALUE!	#VALUE!
E6MZI2	RTX family exoprotein OS=Neisseria meningitidis serogroup B / serotype 15 (strain H44/76) GN=NMH_1854 PE=4 SV=1	27.4096	5			metal ion binding	Unknown	#VALUE!	#VALUE!	#VALUE!	#VALUE!	#VALUE!	#VALUE!	#VALUE!	#VALUE!	#VALUE!	3.8524	#VALUE!	#VALUE!	#VALUE!	#VALUE!	#VALUE!	#VALUE!	#VALUE!	#VALUE!	#VALUE!	1.06596
E6MY70	Periplasmic protein OS=Neisseria meningitidis serogroup B / serotype 15 (strain H44/76) GN=NMH_1616 PE=4 SV=1	25.9542	3			catalytic activity;motor activity	Unknown	#VALUE!	#VALUE!	#VALUE!	#VALUE!	#VALUE!	#VALUE!	1.51534	#VALUE!	#VALUE!	#VALUE!	#VALUE!	#VALUE!	#VALUE!	#VALUE!	#VALUE!	#VALUE!	1.35192	#VALUE!	#VALUE!	#VALUE!
E6MYW9	Modulator of DNA gyrase family protein OS=Neisseria meningitidis serogroup B / serotype 15 (strain H44/76) GN=NMH_1968 PE=4 SV=1	8.57788	3	metabolic process		catalytic activity	Cytoplasmic	#VALUE!	#VALUE!	#VALUE!	#VALUE!	#VALUE!	#VALUE!	#VALUE!	#VALUE!	#VALUE!	#VALUE!	#VALUE!	#VALUE!	#VALUE!	#VALUE!	#VALUE!	#VALUE!	#VALUE!	#VALUE!	#VALUE!	#VALUE!
E6MU43	Capsule polysaccharide export ATP-binding protein ctrD OS=Neisseria meningitidis serogroup B / serotype 15 (strain H44/76) GN=NMH_0285 PE=4 SV=1	16.2037	3	transport		catalytic activity;nucleotide binding;transporter activity	Unknown	#VALUE!	#VALUE!	#VALUE!	#VALUE!	#VALUE!	#VALUE!	#VALUE!	#VALUE!	#VALUE!	#VALUE!	#VALUE!	#VALUE!	#VALUE!	#VALUE!	#VALUE!	#VALUE!	#VALUE!	#VALUE!	#VALUE!	#VALUE!
E6MZN4	Phosphoribosyl transferase domain protein OS=Neisseria meningitidis serogroup B / serotype 15 (strain H44/76) GN=NMH_2050 PE=4 SV=1	15.5	3	metabolic process		catalytic activity	Cytoplasmic	#VALUE!	#VALUE!	#VALUE!	0.694521	#VALUE!	#VALUE!	#VALUE!	#VALUE!	#VALUE!	#VALUE!	#VALUE!	#VALUE!	#VALUE!	0.60342	#VALUE!	#VALUE!	#VALUE!	#VALUE!	#VALUE!	#VALUE!
E6MU52	dTDP-glucose 4,6-dehydratase OS=Neisseria meningitidis serogroup B / serotype 15 (strain H44/76) GN=rfbB PE=4 SV=1	11.5493	2	metabolic process		catalytic activity	Cytoplasmic	#VALUE!	#VALUE!	#VALUE!	#VALUE!	#VALUE!	#VALUE!	#VALUE!	#VALUE!	#VALUE!	#VALUE!	#VALUE!	#VALUE!	#VALUE!	#VALUE!	#VALUE!	#VALUE!	#VALUE!	#VALUE!	#VALUE!	#VALUE!
E6MUL8	Fic family domain protein OS=Neisseria meningitidis serogroup B / serotype 15 (strain H44/76) GN=NMH_0466 PE=4 SV=1	22.7273	2				Unknown	#VALUE!	#VALUE!	#VALUE!	#VALUE!	#VALUE!	#VALUE!	#VALUE!	#VALUE!	#VALUE!	#VALUE!	#VALUE!	#VALUE!	#VALUE!	#VALUE!	#VALUE!	#VALUE!	#VALUE!	#VALUE!	#VALUE!	#VALUE!
E6MYF6	Probable GTP-binding protein EngB OS=Neisseria meningitidis serogroup B / serotype 15 (strain H44/76) GN=engB PE=3 SV=1	20.0957	3	cell division;cell organization and biogenesis	membrane	catalytic activity;metal ion binding;nucleotide binding	Unknown	#VALUE!	#VALUE!	#VALUE!	#VALUE!	#VALUE!	#VALUE!	#VALUE!	#VALUE!	#VALUE!	1.51269	#VALUE!	#VALUE!	#VALUE!	#VALUE!	#VALUE!	#VALUE!	#VALUE!	#VALUE!	#VALUE!	1.32054
E6MV05	Flavodoxin-like fold family protein OS=Neisseria meningitidis serogroup B / serotype 15 (strain H44/76) GN=NMH_0010 PE=4 SV=1	40.625	5				Cytoplasmic	#VALUE!	#VALUE!	#VALUE!	1.74479	2.04517	#VALUE!	#VALUE!	#VALUE!	#VALUE!	#VALUE!	#VALUE!	#VALUE!	#VALUE!	1.68232	2.45492	#VALUE!	#VALUE!	#VALUE!	#VALUE!	#VALUE!
E6MZJ1	Oligopeptide transporter, OPT family OS=Neisseria meningitidis serogroup B / serotype 15 (strain H44/76) GN=NMH_2001 PE=4 SV=1	3.27381	2	transport	membrane		CytoplasmicMembrane	#VALUE!	#VALUE!	0.884693	#VALUE!	0.519939	#VALUE!	#VALUE!	#VALUE!	#VALUE!	#VALUE!	#VALUE!	#VALUE!	0.421513	#VALUE!	0.784328	#VALUE!	#VALUE!	#VALUE!	#VALUE!	#VALUE!
E6MXC2	Asparaginase family protein OS=Neisseria meningitidis serogroup B / serotype 15 (strain H44/76) GN=NMH_1326 PE=4 SV=1	15.1515	3	metabolic process		catalytic activity	Cytoplasmic	#VALUE!	#VALUE!	#VALUE!	#VALUE!	#VALUE!	#VALUE!	#VALUE!	#VALUE!	0.65237	#VALUE!	#VALUE!	#VALUE!	#VALUE!	#VALUE!	#VALUE!	#VALUE!	#VALUE!	#VALUE!	1.10908	#VALUE!
E6MZD0	Hemerythrin HHE cation binding domain protein OS=Neisseria meningitidis serogroup B / serotype 15 (strain H44/76) GN=NMH_1802 PE=4 SV=1	31.8471	4				Cytoplasmic	#VALUE!	#VALUE!	1.13023	#VALUE!	2.36333	0.415175	#VALUE!	#VALUE!	1.01842	0.903654	#VALUE!	#VALUE!	0.984928	#VALUE!	0.789251	0.344997	#VALUE!	#VALUE!	0.406028	0.167061
E6MVY9	UvrABC system protein A OS=Neisseria meningitidis serogroup B / serotype 15 (strain H44/76) GN=uvrA PE=3 SV=1	3.83817	3	cell communication;metabolic process;response to stimulus	cytoplasm	catalytic activity;DNA binding;metal ion binding;nucleotide binding	Cytoplasmic	#VALUE!	#VALUE!	#VALUE!	#VALUE!	#VALUE!	#VALUE!	#VALUE!	#VALUE!	#VALUE!	#VALUE!	#VALUE!	#VALUE!	#VALUE!	#VALUE!	#VALUE!	#VALUE!	#VALUE!	#VALUE!	#VALUE!	#VALUE!
E6MW14	Iron-regulated frpA domain protein OS=Neisseria meningitidis serogroup B / serotype 15 (strain H44/76) GN=NMH_0852 PE=4 SV=1	40.7767	3				Unknown	#VALUE!	#VALUE!	#VALUE!	#VALUE!	#VALUE!	#VALUE!	#VALUE!	#VALUE!	#VALUE!	#VALUE!	#VALUE!	#VALUE!	#VALUE!	#VALUE!	#VALUE!	#VALUE!	#VALUE!	#VALUE!	#VALUE!	#VALUE!
E6N0A9	Glutaredoxin family protein OS=Neisseria meningitidis serogroup B / serotype 15 (strain H44/76) GN=NMH_2404 PE=4 SV=1	12.6214	2	cellular homeostasis;metabolic process;regulation of biological process		catalytic activity;metal ion binding	Unknown	0.824986	1.07455	1.12532	1.18683	0.794596	1.00581	0.725022	1.34716	#VALUE!	0.532779	0.150414	0.233852	0.115403	0.115114	0.106601	0.169106	0.619834	0.0419717	#VALUE!	0.0893541
E6MYX5	Periplasmic protein OS=Neisseria meningitidis serogroup B / serotype 15 (strain H44/76) GN=NMH_1974 PE=4 SV=1	17.757	2				Unknown	#VALUE!	#VALUE!	#VALUE!	#VALUE!	#VALUE!	#VALUE!	#VALUE!	1.67628	1.75299	#VALUE!	#VALUE!	#VALUE!	#VALUE!	#VALUE!	#VALUE!	#VALUE!	#VALUE!	0.278685	0.212938	#VALUE!
E6MWD1	NADH-quinone oxidoreductase, E subunit OS=Neisseria meningitidis serogroup B / serotype 15 (strain H44/76) GN=nuoE PE=4 SV=1	13.3758	2	metabolic process		catalytic activity;metal ion binding	Unknown	#VALUE!	#VALUE!	#VALUE!	#VALUE!	#VALUE!	0.853186	#VALUE!	#VALUE!	#VALUE!	#VALUE!	#VALUE!	#VALUE!	#VALUE!	#VALUE!	#VALUE!	0.720669	#VALUE!	#VALUE!	#VALUE!	#VALUE!
E6N0E2	CRS1 / YhbY domain protein OS=Neisseria meningitidis serogroup B / serotype 15 (strain H44/76) GN=NMH_2437 PE=4 SV=1	21.3483	2			RNA binding	Cytoplasmic	#VALUE!	#VALUE!	0.638269	#VALUE!	#VALUE!	1.36503	#VALUE!	1.67684	#VALUE!	#VALUE!	#VALUE!	#VALUE!	0.160874	#VALUE!	#VALUE!	0.40534	#VALUE!	0.677912	#VALUE!	#VALUE!
E6MXN9	GTP cyclohydrolase-2 OS=Neisseria meningitidis serogroup B / serotype 15 (strain H44/76) GN=ribA PE=3 SV=1	30.3483	5	metabolic process		catalytic activity;metal ion binding;nucleotide binding	Cytoplasmic	#VALUE!	#VALUE!	#VALUE!	#VALUE!	#VALUE!	#VALUE!	#VALUE!	#VALUE!	#VALUE!	#VALUE!	#VALUE!	#VALUE!	#VALUE!	#VALUE!	#VALUE!	#VALUE!	#VALUE!	#VALUE!	#VALUE!	#VALUE!
E6N0D3	Phosphoglucomutase OS=Neisseria meningitidis serogroup B / serotype 15 (strain H44/76) GN=NMH_2428 PE=4 SV=1	12.8261	5	metabolic process		catalytic activity;metal ion binding	Cytoplasmic	#VALUE!	#VALUE!	1.58181	#VALUE!	1.56076	#VALUE!	#VALUE!	#VALUE!	#VALUE!	#VALUE!	#VALUE!	#VALUE!	0.172736	#VALUE!	0.371633	#VALUE!	#VALUE!	#VALUE!	#VALUE!	#VALUE!
E6MUL2	RNA methylase family protein OS=Neisseria meningitidis serogroup B / serotype 15 (strain H44/76) GN=NMH_0460 PE=4 SV=1	9.21053	3	metabolic process		catalytic activity;RNA binding	Cytoplasmic	#VALUE!	#VALUE!	#VALUE!	#VALUE!	#VALUE!	#VALUE!	#VALUE!	#VALUE!	1.03327	#VALUE!	#VALUE!	#VALUE!	#VALUE!	#VALUE!	#VALUE!	#VALUE!	#VALUE!	#VALUE!	0.191238	#VALUE!
E6MZZ2	tRNA (5-methylaminomethyl-2-thiouridylate)-methyltransferase OS=Neisseria meningitidis serogroup B / serotype 15 (strain H44/76) GN=trmU PE=3 SV=1	14.7139	4	metabolic process	cytoplasm	catalytic activity;nucleotide binding;RNA binding	Cytoplasmic	#VALUE!	#VALUE!	#VALUE!	#VALUE!	#VALUE!	#VALUE!	#VALUE!	#VALUE!	#VALUE!	0.77017	#VALUE!	#VALUE!	#VALUE!	#VALUE!	#VALUE!	#VALUE!	#VALUE!	#VALUE!	#VALUE!	0.429252
E6MU16	Putative membrane protein OS=Neisseria meningitidis serogroup B / serotype 15 (strain H44/76) GN=NMH_0258 PE=4 SV=1	10.8051	4	metabolic process	membrane	catalytic activity	CytoplasmicMembrane	#VALUE!	#VALUE!	#VALUE!	#VALUE!	#VALUE!	#VALUE!	0.83052	#VALUE!	#VALUE!	#VALUE!	#VALUE!	#VALUE!	#VALUE!	#VALUE!	#VALUE!	#VALUE!	0.731914	#VALUE!	#VALUE!	#VALUE!
E6MWA4	Glycosyl transferases group 1 family protein OS=Neisseria meningitidis serogroup B / serotype 15 (strain H44/76) GN=NMH_0944 PE=4 SV=1	6.91489	3			catalytic activity	Cytoplasmic	0.773888	0.90062	0.874525	1.05469	1.09283	0.852817	0.92242	0.917043	0.981411	1.1281	0.0551113	0.0500034	0.056058	0.211457	0.0298757	0.0295064	0.154084	0.0451644	0.132384	0.201607
E6MU35	Uncharacterized protein OS=Neisseria meningitidis serogroup B / serotype 15 (strain H44/76) GN=NMH_0277 PE=4 SV=1	9.21053	2				Cytoplasmic	#VALUE!	#VALUE!	#VALUE!	1.32097	#VALUE!	#VALUE!	#VALUE!	#VALUE!	#VALUE!	#VALUE!	#VALUE!	#VALUE!	#VALUE!	1.14554	#VALUE!	#VALUE!	#VALUE!	#VALUE!	#VALUE!	#VALUE!
E6MYE2	Ribonuclease G OS=Neisseria meningitidis serogroup B / serotype 15 (strain H44/76) GN=NMH_1526 PE=4 SV=1	14.2857	5	metabolic process		catalytic activity;RNA binding	Cytoplasmic	#VALUE!	#VALUE!	#VALUE!	#VALUE!	3.34978	#VALUE!	#VALUE!	#VALUE!	#VALUE!	#VALUE!	#VALUE!	#VALUE!	#VALUE!	#VALUE!	4.18497	#VALUE!	#VALUE!	#VALUE!	#VALUE!	#VALUE!
E6MXR6	Uncharacterized protein OS=Neisseria meningitidis serogroup B / serotype 15 (strain H44/76) GN=NMH_1471 PE=4 SV=1	21.0526	2				Unknown	0.285525	#VALUE!	1.21263	#VALUE!	1.52684	#VALUE!	#VALUE!	#VALUE!	0.719804	#VALUE!	0.240693	#VALUE!	0.507093	#VALUE!	0.107739	#VALUE!	#VALUE!	#VALUE!	0.38014	#VALUE!
E6MXV5	Integral membrane protein OS=Neisseria meningitidis serogroup B / serotype 15 (strain H44/76) GN=NMH_1193 PE=4 SV=1	4.31655	2	transport	membrane	transporter activity	CytoplasmicMembrane	1.16931	0.621642	#VALUE!	#VALUE!	#VALUE!	#VALUE!	1.60527	2.18904	2.13044	2.10291	0.113028	0.0649641	#VALUE!	#VALUE!	#VALUE!	#VALUE!	0.576377	0.749419	0.224387	0.768408
E6N0C0	Uroporphyrinogen decarboxylase OS=Neisseria meningitidis serogroup B / serotype 15 (strain H44/76) GN=hemE PE=3 SV=1	13.2768	3	metabolic process	cytoplasm	catalytic activity	Cytoplasmic	#VALUE!	#VALUE!	#VALUE!	#VALUE!	#VALUE!	#VALUE!	#VALUE!	#VALUE!	#VALUE!	#VALUE!	#VALUE!	#VALUE!	#VALUE!	#VALUE!	#VALUE!	#VALUE!	#VALUE!	#VALUE!	#VALUE!	#VALUE!
E6MVU2	Electron transfer flavoprotein-ubiquinone oxidoreductase OS=Neisseria meningitidis serogroup B / serotype 15 (strain H44/76) GN=NMH_0780 PE=4 SV=1	14.2857	5	metabolic process		catalytic activity;nucleotide binding	Cytoplasmic	#VALUE!	#VALUE!	#VALUE!	#VALUE!	#VALUE!	#VALUE!	#VALUE!	#VALUE!	#VALUE!	#VALUE!	#VALUE!	#VALUE!	#VALUE!	#VALUE!	#VALUE!	#VALUE!	#VALUE!	#VALUE!	#VALUE!	#VALUE!
E6MXU1	GTP-binding proten HflX OS=Neisseria meningitidis serogroup B / serotype 15 (strain H44/76) GN=hflX PE=3 SV=1	13.5204	4		cytoplasm	catalytic activity;nucleotide binding	Cytoplasmic	#VALUE!	#VALUE!	#VALUE!	#VALUE!	#VALUE!	#VALUE!	#VALUE!	#VALUE!	#VALUE!	0.424486	#VALUE!	#VALUE!	#VALUE!	#VALUE!	#VALUE!	#VALUE!	#VALUE!	#VALUE!	#VALUE!	0.735231
E6MU12	Amino ABC transporter, permease , 3-TM region, His/Glu/Gln/Arg/opine family domain protein OS=Neisseria meningitidis serogroup B / serotype 15 (strain H44/76) GN=NMH_0254 PE=4 SV=1	8.06452	2	transport	membrane		CytoplasmicMembrane	#VALUE!	#VALUE!	#VALUE!	#VALUE!	#VALUE!	#VALUE!	#VALUE!	#VALUE!	#VALUE!	2.62133	#VALUE!	#VALUE!	#VALUE!	#VALUE!	#VALUE!	#VALUE!	#VALUE!	#VALUE!	#VALUE!	2.34383
E6MYD8	ATP-dependent DNA helicase RecG OS=Neisseria meningitidis serogroup B / serotype 15 (strain H44/76) GN=recG PE=4 SV=1	1.76471	2	metabolic process;response to stimulus		catalytic activity;nucleotide binding	Cytoplasmic	#VALUE!	#VALUE!	#VALUE!	#VALUE!	1.50944	#VALUE!	#VALUE!	#VALUE!	1.5424	1.86168	#VALUE!	#VALUE!	#VALUE!	#VALUE!	1.53138	#VALUE!	#VALUE!	#VALUE!	0.903975	0.6495
E6MYA2	ADP-heptose synthase OS=Neisseria meningitidis serogroup B / serotype 15 (strain H44/76) GN=NMH_1649 PE=4 SV=1	13.9319	4	metabolic process		catalytic activity	Cytoplasmic	#VALUE!	#VALUE!	#VALUE!	#VALUE!	#VALUE!	#VALUE!	#VALUE!	#VALUE!	#VALUE!	0.547181	#VALUE!	#VALUE!	#VALUE!	#VALUE!	#VALUE!	#VALUE!	#VALUE!	#VALUE!	#VALUE!	0.474215
E6MY41	Fimbrial assembly protein OS=Neisseria meningitidis serogroup B / serotype 15 (strain H44/76) GN=NMH_1281 PE=4 SV=1	8.77863	2		membrane		CytoplasmicMembrane	#VALUE!	#VALUE!	#VALUE!	#VALUE!	#VALUE!	#VALUE!	#VALUE!	#VALUE!	#VALUE!	#VALUE!	#VALUE!	#VALUE!	#VALUE!	#VALUE!	#VALUE!	#VALUE!	#VALUE!	#VALUE!	#VALUE!	#VALUE!
E6MWW4	Amino acid carrier family protein OS=Neisseria meningitidis serogroup B / serotype 15 (strain H44/76) GN=NMH_1157 PE=4 SV=1	7.41525	3	transport	membrane	transporter activity	CytoplasmicMembrane	#VALUE!	#VALUE!	#VALUE!	0.976938	2.29386	#VALUE!	#VALUE!	#VALUE!	#VALUE!	#VALUE!	#VALUE!	#VALUE!	#VALUE!	0.457138	0.787405	#VALUE!	#VALUE!	#VALUE!	#VALUE!	#VALUE!
E6MZQ8	FAD dependent oxidoreductase family protein OS=Neisseria meningitidis serogroup B / serotype 15 (strain H44/76) GN=NMH_2074 PE=4 SV=1	22.4044	6	metabolic process		catalytic activity;nucleotide binding	Unknown	#VALUE!	#VALUE!	#VALUE!	#VALUE!	#VALUE!	#VALUE!	#VALUE!	#VALUE!	#VALUE!	#VALUE!	#VALUE!	#VALUE!	#VALUE!	#VALUE!	#VALUE!	#VALUE!	#VALUE!	#VALUE!	#VALUE!	#VALUE!
E6MZ23	Glycine betaine transporter opuD OS=Neisseria meningitidis serogroup B / serotype 15 (strain H44/76) GN=NMH_1695 PE=4 SV=1	7.11111	4	transport	membrane	transporter activity	CytoplasmicMembrane	#VALUE!	#VALUE!	#VALUE!	#VALUE!	1.16026	#VALUE!	#VALUE!	#VALUE!	#VALUE!	#VALUE!	#VALUE!	#VALUE!	#VALUE!	#VALUE!	1.00493	#VALUE!	#VALUE!	#VALUE!	#VALUE!	#VALUE!
E6MXX9	DNA polymerase III, subunits gamma and tau OS=Neisseria meningitidis serogroup B / serotype 15 (strain H44/76) GN=dnaX PE=4 SV=1	4.50205	2	metabolic process;response to stimulus		catalytic activity;DNA binding;nucleotide binding	Cytoplasmic	#VALUE!	#VALUE!	#VALUE!	#VALUE!	#VALUE!	#VALUE!	#VALUE!	#VALUE!	#VALUE!	0.00273579	#VALUE!	#VALUE!	#VALUE!	#VALUE!	#VALUE!	#VALUE!	#VALUE!	#VALUE!	#VALUE!	0.00473853
E6MUN3	Hydrolase of the alpha/beta superfamily OS=Neisseria meningitidis serogroup B / serotype 15 (strain H44/76) GN=NMH_0481 PE=4 SV=1	31.9249	4	metabolic process		catalytic activity	Unknown	#VALUE!	#VALUE!	#VALUE!	1.23678	0.939002	#VALUE!	1.51729	1.62866	#VALUE!	#VALUE!	#VALUE!	#VALUE!	#VALUE!	0.360862	0.203854	#VALUE!	0.0666002	0.437289	#VALUE!	#VALUE!
E6MVX5	Succinate dehydrogenase, cytochrome b556 subunit OS=Neisseria meningitidis serogroup B / serotype 15 (strain H44/76) GN=sdhC PE=4 SV=1	12.8	2	metabolic process	membrane	catalytic activity;metal ion binding	CytoplasmicMembrane	0.838094	1.1981	1.19556	1.10817	1.38867	#VALUE!	0.937243	#VALUE!	#VALUE!	#VALUE!	0.114712	0.447281	0.185731	0.174911	0.144613	#VALUE!	0.516032	#VALUE!	#VALUE!	#VALUE!
E6MZK6	Homoserine kinase OS=Neisseria meningitidis serogroup B / serotype 15 (strain H44/76) GN=thrB PE=3 SV=1	11.4754	3	metabolic process		catalytic activity;nucleotide binding	Cytoplasmic	#VALUE!	#VALUE!	#VALUE!	#VALUE!	#VALUE!	0.858934	#VALUE!	#VALUE!	1.30479	1.71865	#VALUE!	#VALUE!	#VALUE!	#VALUE!	#VALUE!	0.755094	#VALUE!	#VALUE!	0.38159	0.949649
E6MV18	tRNA-2-methylthio-N(6)-dimethylallyladenosine synthase OS=Neisseria meningitidis serogroup B / serotype 15 (strain H44/76) GN=miaB PE=3 SV=1	12.8959	4	metabolic process	cytoplasm	catalytic activity;metal ion binding	Cytoplasmic	#VALUE!	#VALUE!	#VALUE!	#VALUE!	#VALUE!	#VALUE!	#VALUE!	1.50928	#VALUE!	#VALUE!	#VALUE!	#VALUE!	#VALUE!	#VALUE!	#VALUE!	#VALUE!	#VALUE!	1.3634	#VALUE!	#VALUE!
E6MTZ1	FAD-binding oxidoreductase OS=Neisseria meningitidis serogroup B / serotype 15 (strain H44/76) GN=NMH_0233 PE=4 SV=1	12.5275	4	metabolic process		catalytic activity;nucleotide binding	Cytoplasmic	#VALUE!	#VALUE!	#VALUE!	#VALUE!	#VALUE!	#VALUE!	#VALUE!	#VALUE!	#VALUE!	#VALUE!	#VALUE!	#VALUE!	#VALUE!	#VALUE!	#VALUE!	#VALUE!	#VALUE!	#VALUE!	#VALUE!	#VALUE!
E6N0U1	Competence/damage-inducible CinA C-terminal domain protein OS=Neisseria meningitidis serogroup B / serotype 15 (strain H44/76) GN=NMH_2476 PE=4 SV=1	16.1491	2				Unknown	#VALUE!	#VALUE!	#VALUE!	#VALUE!	#VALUE!	#VALUE!	#VALUE!	#VALUE!	#VALUE!	#VALUE!	#VALUE!	#VALUE!	#VALUE!	#VALUE!	#VALUE!	#VALUE!	#VALUE!	#VALUE!	#VALUE!	#VALUE!
E6MV91	Glycosyl transferase family 2 family protein OS=Neisseria meningitidis serogroup B / serotype 15 (strain H44/76) GN=NMH_0097 PE=4 SV=1	16.6189	5			catalytic activity	CytoplasmicMembrane	#VALUE!	#VALUE!	#VALUE!	#VALUE!	#VALUE!	#VALUE!	#VALUE!	#VALUE!	#VALUE!	0.80079	#VALUE!	#VALUE!	#VALUE!	#VALUE!	#VALUE!	#VALUE!	#VALUE!	#VALUE!	#VALUE!	0.752734
E6MYS7	Uncharacterized protein OS=Neisseria meningitidis serogroup B / serotype 15 (strain H44/76) GN=NMH_1925 PE=4 SV=1	18	3				Cytoplasmic	#VALUE!	#VALUE!	#VALUE!	#VALUE!	#VALUE!	#VALUE!	#VALUE!	#VALUE!	#VALUE!	#VALUE!	#VALUE!	#VALUE!	#VALUE!	#VALUE!	#VALUE!	#VALUE!	#VALUE!	#VALUE!	#VALUE!	#VALUE!
E6MX16	HTH-type transcriptional regulator cysB OS=Neisseria meningitidis serogroup B / serotype 15 (strain H44/76) GN=NMH_0619 PE=4 SV=1	44.9367	9	metabolic process;regulation of biological process		DNA binding	Cytoplasmic	#VALUE!	#VALUE!	#VALUE!	#VALUE!	1.01118	#VALUE!	#VALUE!	#VALUE!	#VALUE!	#VALUE!	#VALUE!	#VALUE!	#VALUE!	#VALUE!	1.13967	#VALUE!	#VALUE!	#VALUE!	#VALUE!	#VALUE!
E6MVL2	Uncharacterized protein OS=Neisseria meningitidis serogroup B / serotype 15 (strain H44/76) GN=NMH_0699 PE=4 SV=1	22.508	5				Cytoplasmic	#VALUE!	#VALUE!	#VALUE!	#VALUE!	1.54446	#VALUE!	0.418744	#VALUE!	#VALUE!	#VALUE!	#VALUE!	#VALUE!	#VALUE!	#VALUE!	0.28186	#VALUE!	0.392122	#VALUE!	#VALUE!	#VALUE!
E6N0G9	UPF0434 protein NMH_2284 OS=Neisseria meningitidis serogroup B / serotype 15 (strain H44/76) GN=NMH_2284 PE=3 SV=1	35	2				Unknown	#VALUE!	#VALUE!	#VALUE!	1.56735	#VALUE!	#VALUE!	1.28181	#VALUE!	#VALUE!	#VALUE!	#VALUE!	#VALUE!	#VALUE!	0.185648	#VALUE!	#VALUE!	0.595322	#VALUE!	#VALUE!	#VALUE!
E6MYX1	Membrane protein OS=Neisseria meningitidis serogroup B / serotype 15 (strain H44/76) GN=NMH_1970 PE=4 SV=1	14.7059	3		membrane		Unknown	#VALUE!	#VALUE!	#VALUE!	#VALUE!	#VALUE!	#VALUE!	#VALUE!	#VALUE!	#VALUE!	#VALUE!	#VALUE!	#VALUE!	#VALUE!	#VALUE!	#VALUE!	#VALUE!	#VALUE!	#VALUE!	#VALUE!	#VALUE!
E6MZC3	Pyridoxamine 5'-phosphate oxidase OS=Neisseria meningitidis serogroup B / serotype 15 (strain H44/76) GN=pdxH PE=3 SV=1	17.1429	2	metabolic process		catalytic activity;nucleotide binding	Cytoplasmic	#VALUE!	#VALUE!	#VALUE!	#VALUE!	#VALUE!	#VALUE!	#VALUE!	#VALUE!	#VALUE!	#VALUE!	#VALUE!	#VALUE!	#VALUE!	#VALUE!	#VALUE!	#VALUE!	#VALUE!	#VALUE!	#VALUE!	#VALUE!
E6MXC7	Chorismate mutase OS=Neisseria meningitidis serogroup B / serotype 15 (strain H44/76) GN=NMH_1331 PE=4 SV=1	21.8855	6	metabolic process		catalytic activity	Cytoplasmic	#VALUE!	#VALUE!	#VALUE!	#VALUE!	#VALUE!	#VALUE!	#VALUE!	#VALUE!	#VALUE!	#VALUE!	#VALUE!	#VALUE!	#VALUE!	#VALUE!	#VALUE!	#VALUE!	#VALUE!	#VALUE!	#VALUE!	#VALUE!
E6MXU9	Bacterial regulatory helix-turn-helix , lysR family protein OS=Neisseria meningitidis serogroup B / serotype 15 (strain H44/76) GN=NMH_1507 PE=4 SV=1	15.7895	3	metabolic process;regulation of biological process		DNA binding	Cytoplasmic	#VALUE!	#VALUE!	#VALUE!	#VALUE!	#VALUE!	#VALUE!	#VALUE!	#VALUE!	#VALUE!	#VALUE!	#VALUE!	#VALUE!	#VALUE!	#VALUE!	#VALUE!	#VALUE!	#VALUE!	#VALUE!	#VALUE!	#VALUE!
E6MTY8	SsrA-binding protein OS=Neisseria meningitidis serogroup B / serotype 15 (strain H44/76) GN=smpB PE=3 SV=1	30.4054	4	metabolic process	cytoplasm	RNA binding	Cytoplasmic	#VALUE!	#VALUE!	#VALUE!	#VALUE!	#VALUE!	#VALUE!	#VALUE!	#VALUE!	#VALUE!	1.32869	#VALUE!	#VALUE!	#VALUE!	#VALUE!	#VALUE!	#VALUE!	#VALUE!	#VALUE!	#VALUE!	0.166521
E6MXT7	DNA repair RadC family protein OS=Neisseria meningitidis serogroup B / serotype 15 (strain H44/76) GN=NMH_1495 PE=4 SV=1	15.1111	2	metabolic process		catalytic activity;metal ion binding	Cytoplasmic	#VALUE!	#VALUE!	#VALUE!	#VALUE!	#VALUE!	#VALUE!	#VALUE!	#VALUE!	#VALUE!	#VALUE!	#VALUE!	#VALUE!	#VALUE!	#VALUE!	#VALUE!	#VALUE!	#VALUE!	#VALUE!	#VALUE!	#VALUE!
E6MWK9	Flavin containing amine oxidoreductase family protein OS=Neisseria meningitidis serogroup B / serotype 15 (strain H44/76) GN=NMH_1049 PE=4 SV=1	12.156	2	metabolic process		catalytic activity;nucleotide binding	Unknown	#VALUE!	#VALUE!	#VALUE!	#VALUE!	#VALUE!	#VALUE!	#VALUE!	#VALUE!	#VALUE!	#VALUE!	#VALUE!	#VALUE!	#VALUE!	#VALUE!	#VALUE!	#VALUE!	#VALUE!	#VALUE!	#VALUE!	#VALUE!
E6MZW5	Uncharacterized protein OS=Neisseria meningitidis serogroup B / serotype 15 (strain H44/76) GN=NMH_2134 PE=4 SV=1	32.3944	4				Unknown	#VALUE!	#VALUE!	1.3368	0.824021	#VALUE!	#VALUE!	#VALUE!	0.966719	0.643407	#VALUE!	#VALUE!	#VALUE!	0.512371	0.275068	#VALUE!	#VALUE!	#VALUE!	0.214276	0.594676	#VALUE!
E6MXB6	DNA topoisomerase IV, B subunit OS=Neisseria meningitidis serogroup B / serotype 15 (strain H44/76) GN=parE PE=3 SV=1	14.826	6	metabolic process	chromosome	catalytic activity;DNA binding;nucleotide binding	Cytoplasmic	#VALUE!	#VALUE!	#VALUE!	#VALUE!	#VALUE!	#VALUE!	#VALUE!	#VALUE!	#VALUE!	#VALUE!	#VALUE!	#VALUE!	#VALUE!	#VALUE!	#VALUE!	#VALUE!	#VALUE!	#VALUE!	#VALUE!	#VALUE!
E6MVF1	Diaminopimelate decarboxylase OS=Neisseria meningitidis serogroup B / serotype 15 (strain H44/76) GN=lysA PE=3 SV=1	15.4589	4	metabolic process		catalytic activity	Cytoplasmic	#VALUE!	#VALUE!	#VALUE!	#VALUE!	#VALUE!	#VALUE!	#VALUE!	#VALUE!	#VALUE!	#VALUE!	#VALUE!	#VALUE!	#VALUE!	#VALUE!	#VALUE!	#VALUE!	#VALUE!	#VALUE!	#VALUE!	#VALUE!
E6MX70	Permease family protein OS=Neisseria meningitidis serogroup B / serotype 15 (strain H44/76) GN=NMH_0675 PE=4 SV=1	11.9266	3	transport	membrane	transporter activity	CytoplasmicMembrane	#VALUE!	#VALUE!	#VALUE!	1.67245	#VALUE!	#VALUE!	#VALUE!	#VALUE!	#VALUE!	#VALUE!	#VALUE!	#VALUE!	#VALUE!	0.36388	#VALUE!	#VALUE!	#VALUE!	#VALUE!	#VALUE!	#VALUE!
E6MYA6	Type I restriction-modification system, M subunit OS=Neisseria meningitidis serogroup B / serotype 15 (strain H44/76) GN=hsdM PE=4 SV=1	12.8405	4	defense response;metabolic process;regulation of biological process;response to stimulus		catalytic activity;DNA binding	Cytoplasmic	#VALUE!	#VALUE!	#VALUE!	#VALUE!	#VALUE!	#VALUE!	#VALUE!	#VALUE!	#VALUE!	#VALUE!	#VALUE!	#VALUE!	#VALUE!	#VALUE!	#VALUE!	#VALUE!	#VALUE!	#VALUE!	#VALUE!	#VALUE!
E6MV07	S-adenosylmethionine:tRNA ribosyltransferase-isomerase OS=Neisseria meningitidis serogroup B / serotype 15 (strain H44/76) GN=queA PE=3 SV=1	17.6301	4	metabolic process	cytoplasm	catalytic activity	Cytoplasmic	#VALUE!	#VALUE!	#VALUE!	#VALUE!	#VALUE!	#VALUE!	#VALUE!	#VALUE!	#VALUE!	#VALUE!	#VALUE!	#VALUE!	#VALUE!	#VALUE!	#VALUE!	#VALUE!	#VALUE!	#VALUE!	#VALUE!	#VALUE!
E6MWC8	NADH-quinone oxidoreductase subunit B OS=Neisseria meningitidis serogroup B / serotype 15 (strain H44/76) GN=nuoB PE=3 SV=1	15	2	metabolic process;transport	membrane	catalytic activity;metal ion binding	CytoplasmicMembrane	#VALUE!	#VALUE!	#VALUE!	#VALUE!	#VALUE!	#VALUE!	#VALUE!	#VALUE!	#VALUE!	#VALUE!	#VALUE!	#VALUE!	#VALUE!	#VALUE!	#VALUE!	#VALUE!	#VALUE!	#VALUE!	#VALUE!	#VALUE!
E6MWR3	NfeD-like family protein OS=Neisseria meningitidis serogroup B / serotype 15 (strain H44/76) GN=NMH_1106 PE=4 SV=1	18.5185	2		membrane		CytoplasmicMembrane	#VALUE!	#VALUE!	#VALUE!	#VALUE!	#VALUE!	#VALUE!	#VALUE!	#VALUE!	#VALUE!	#VALUE!	#VALUE!	#VALUE!	#VALUE!	#VALUE!	#VALUE!	#VALUE!	#VALUE!	#VALUE!	#VALUE!	#VALUE!
E6MU85	Ribosomal RNA small subunit methyltransferase B OS=Neisseria meningitidis serogroup B / serotype 15 (strain H44/76) GN=sun PE=4 SV=1	24.3437	7	metabolic process;regulation of biological process	cytoplasm	catalytic activity;RNA binding	Cytoplasmic	#VALUE!	#VALUE!	#VALUE!	#VALUE!	#VALUE!	#VALUE!	#VALUE!	#VALUE!	#VALUE!	#VALUE!	#VALUE!	#VALUE!	#VALUE!	#VALUE!	#VALUE!	#VALUE!	#VALUE!	#VALUE!	#VALUE!	#VALUE!
E6MXR8	PP-loop family protein OS=Neisseria meningitidis serogroup B / serotype 15 (strain H44/76) GN=NMH_1476 PE=3 SV=1	12.5392	3	metabolic process	cytoplasm	nucleotide binding	Cytoplasmic	#VALUE!	#VALUE!	#VALUE!	#VALUE!	#VALUE!	#VALUE!	#VALUE!	2.01783	#VALUE!	1.0132	#VALUE!	#VALUE!	#VALUE!	#VALUE!	#VALUE!	#VALUE!	#VALUE!	0.592051	#VALUE!	0.944778
E6MY36	Thioesterase superfamily protein OS=Neisseria meningitidis serogroup B / serotype 15 (strain H44/76) GN=NMH_1276 PE=4 SV=1	19.375	3			catalytic activity	Cytoplasmic	#VALUE!	#VALUE!	#VALUE!	#VALUE!	1.24793	#VALUE!	#VALUE!	#VALUE!	#VALUE!	#VALUE!	#VALUE!	#VALUE!	#VALUE!	#VALUE!	0.0815283	#VALUE!	#VALUE!	#VALUE!	#VALUE!	#VALUE!
E6MZK7	Ubiquinone biosynthesis O-methyltransferase OS=Neisseria meningitidis serogroup B / serotype 15 (strain H44/76) GN=ubiG PE=3 SV=1	9.91736	2	metabolic process		catalytic activity	Cytoplasmic	#VALUE!	#VALUE!	#VALUE!	#VALUE!	#VALUE!	#VALUE!	#VALUE!	#VALUE!	#VALUE!	#VALUE!	#VALUE!	#VALUE!	#VALUE!	#VALUE!	#VALUE!	#VALUE!	#VALUE!	#VALUE!	#VALUE!	#VALUE!
E6MVT3	Bkd operon transcriptional regulator OS=Neisseria meningitidis serogroup B / serotype 15 (strain H44/76) GN=NMH_0771 PE=4 SV=1	11.875	2	metabolic process;regulation of biological process		DNA binding	Cytoplasmic	#VALUE!	#VALUE!	#VALUE!	#VALUE!	#VALUE!	#VALUE!	#VALUE!	1.77873	1.37366	0.759181	#VALUE!	#VALUE!	#VALUE!	#VALUE!	#VALUE!	#VALUE!	#VALUE!	0.094659	0.132593	1.31494
E6MU32	Uncharacterized protein OS=Neisseria meningitidis serogroup B / serotype 15 (strain H44/76) GN=NMH_0274 PE=4 SV=1	6.98324	4	transport	membrane		CytoplasmicMembrane	#VALUE!	#VALUE!	#VALUE!	#VALUE!	#VALUE!	#VALUE!	#VALUE!	#VALUE!	#VALUE!	#VALUE!	#VALUE!	#VALUE!	#VALUE!	#VALUE!	#VALUE!	#VALUE!	#VALUE!	#VALUE!	#VALUE!	#VALUE!
E6MXA1	Hemoglobin receptor domain protein OS=Neisseria meningitidis serogroup B / serotype 15 (strain H44/76) GN=NMH_1304 PE=4 SV=1	11.8227	3	transport	membrane	receptor activity	OuterMembrane	#VALUE!	#VALUE!	#VALUE!	#VALUE!	#VALUE!	#VALUE!	#VALUE!	#VALUE!	#VALUE!	#VALUE!	#VALUE!	#VALUE!	#VALUE!	#VALUE!	#VALUE!	#VALUE!	#VALUE!	#VALUE!	#VALUE!	#VALUE!
E6MVZ3	Uncharacterized protein OS=Neisseria meningitidis serogroup B / serotype 15 (strain H44/76) GN=NMH_0831 PE=4 SV=1	35.5769	3				Unknown	#VALUE!	#VALUE!	#VALUE!	#VALUE!	#VALUE!	#VALUE!	#VALUE!	#VALUE!	#VALUE!	#VALUE!	#VALUE!	#VALUE!	#VALUE!	#VALUE!	#VALUE!	#VALUE!	#VALUE!	#VALUE!	#VALUE!	#VALUE!
E6MUK1	Thioesterase superfamily protein OS=Neisseria meningitidis serogroup B / serotype 15 (strain H44/76) GN=NMH_0449 PE=4 SV=1	10.1351	2			catalytic activity	Unknown	#VALUE!	#VALUE!	#VALUE!	#VALUE!	#VALUE!	#VALUE!	#VALUE!	#VALUE!	1.26312	0.429248	#VALUE!	#VALUE!	#VALUE!	#VALUE!	#VALUE!	#VALUE!	#VALUE!	#VALUE!	0.383248	0.743479
E6MVH9	Uncharacterized protein OS=Neisseria meningitidis serogroup B / serotype 15 (strain H44/76) GN=NMH_0185 PE=4 SV=1	13.9423	2				Cytoplasmic	#VALUE!	#VALUE!	#VALUE!	#VALUE!	#VALUE!	#VALUE!	#VALUE!	#VALUE!	#VALUE!	#VALUE!	#VALUE!	#VALUE!	#VALUE!	#VALUE!	#VALUE!	#VALUE!	#VALUE!	#VALUE!	#VALUE!	#VALUE!
E6MZ95	CreA family protein OS=Neisseria meningitidis serogroup B / serotype 15 (strain H44/76) GN=NMH_1767 PE=4 SV=1	9.38967	2				Unknown	#VALUE!	#VALUE!	#VALUE!	#VALUE!	#VALUE!	#VALUE!	#VALUE!	#VALUE!	#VALUE!	#VALUE!	#VALUE!	#VALUE!	#VALUE!	#VALUE!	#VALUE!	#VALUE!	#VALUE!	#VALUE!	#VALUE!	#VALUE!
E6MXZ4	Oxidoreductase NAD-binding domain protein OS=Neisseria meningitidis serogroup B / serotype 15 (strain H44/76) GN=NMH_1232 PE=4 SV=1	20.4633	4	metabolic process		catalytic activity	Cytoplasmic	#VALUE!	#VALUE!	#VALUE!	#VALUE!	#VALUE!	#VALUE!	#VALUE!	#VALUE!	#VALUE!	#VALUE!	#VALUE!	#VALUE!	#VALUE!	#VALUE!	#VALUE!	#VALUE!	#VALUE!	#VALUE!	#VALUE!	#VALUE!
E6MWP3	Ribonuclease R OS=Neisseria meningitidis serogroup B / serotype 15 (strain H44/76) GN=rnr PE=3 SV=1	8.75796	5	metabolic process	cytoplasm	catalytic activity;RNA binding	Cytoplasmic	#VALUE!	#VALUE!	#VALUE!	#VALUE!	#VALUE!	#VALUE!	#VALUE!	#VALUE!	#VALUE!	#VALUE!	#VALUE!	#VALUE!	#VALUE!	#VALUE!	#VALUE!	#VALUE!	#VALUE!	#VALUE!	#VALUE!	#VALUE!
E6MYM7	Uncharacterized protein OS=Neisseria meningitidis serogroup B / serotype 15 (strain H44/76) GN=NMH_1874 PE=4 SV=1	22.2222	2				Unknown	1.1109	1.08842	#VALUE!	1.22856	0.699429	#VALUE!	0.790082	#VALUE!	1.21896	1.07149	0.0920669	0.0865466	#VALUE!	0.613937	0.17494	#VALUE!	0.0549143	#VALUE!	0.209792	0.114082
E6MX53	UDP-N-acetylmuramyl-tripeptide synthetase OS=Neisseria meningitidis serogroup B / serotype 15 (strain H44/76) GN=murE PE=3 SV=1	10.5691	4	cell division;cell organization and biogenesis;metabolic process;regulation of biological process	cytoplasm	catalytic activity;metal ion binding;nucleotide binding	Cytoplasmic	#VALUE!	#VALUE!	#VALUE!	#VALUE!	#VALUE!	#VALUE!	#VALUE!	#VALUE!	#VALUE!	#VALUE!	#VALUE!	#VALUE!	#VALUE!	#VALUE!	#VALUE!	#VALUE!	#VALUE!	#VALUE!	#VALUE!	#VALUE!
E6MUK6	Pyridoxal phosphate biosynthetic protein PdxJ OS=Neisseria meningitidis serogroup B / serotype 15 (strain H44/76) GN=pdxJ PE=3 SV=1	31.8182	6	metabolic process	cytoplasm	catalytic activity	Cytoplasmic	#VALUE!	1.00894	#VALUE!	#VALUE!	2.03512	#VALUE!	#VALUE!	#VALUE!	#VALUE!	#VALUE!	#VALUE!	0.924684	#VALUE!	#VALUE!	0.721938	#VALUE!	#VALUE!	#VALUE!	#VALUE!	#VALUE!
E6MUI4	PemK protein OS=Neisseria meningitidis serogroup B / serotype 15 (strain H44/76) GN=NMH_0432 PE=4 SV=1	25.2174	3			DNA binding	Unknown	#VALUE!	#VALUE!	#VALUE!	#VALUE!	1.15487	#VALUE!	#VALUE!	#VALUE!	#VALUE!	#VALUE!	#VALUE!	#VALUE!	#VALUE!	#VALUE!	0.49474	#VALUE!	#VALUE!	#VALUE!	#VALUE!	#VALUE!
E6MZR7	RfaE bifunctional protein, domain II OS=Neisseria meningitidis serogroup B / serotype 15 (strain H44/76) GN=rfaE PE=4 SV=1	39.2857	5	metabolic process		catalytic activity;nucleotide binding	Cytoplasmic	#VALUE!	#VALUE!	#VALUE!	#VALUE!	#VALUE!	#VALUE!	#VALUE!	#VALUE!	#VALUE!	#VALUE!	#VALUE!	#VALUE!	#VALUE!	#VALUE!	#VALUE!	#VALUE!	#VALUE!	#VALUE!	#VALUE!	#VALUE!
E6MZJ6	Phosphopantetheine adenylyltransferase OS=Neisseria meningitidis serogroup B / serotype 15 (strain H44/76) GN=coaD PE=3 SV=1	26.4706	5	metabolic process	cytoplasm	catalytic activity;nucleotide binding	Cytoplasmic	#VALUE!	#VALUE!	#VALUE!	#VALUE!	0.694661	#VALUE!	#VALUE!	#VALUE!	#VALUE!	1.82765	#VALUE!	#VALUE!	#VALUE!	#VALUE!	0.630734	#VALUE!	#VALUE!	#VALUE!	#VALUE!	0.984139
E6MZP0	Cytochrome b OS=Neisseria meningitidis serogroup B / serotype 15 (strain H44/76) GN=NMH_2056 PE=4 SV=1	8.90869	4	metabolic process;transport	membrane	catalytic activity;metal ion binding;transporter activity	CytoplasmicMembrane	#VALUE!	#VALUE!	#VALUE!	#VALUE!	#VALUE!	#VALUE!	#VALUE!	#VALUE!	#VALUE!	#VALUE!	#VALUE!	#VALUE!	#VALUE!	#VALUE!	#VALUE!	#VALUE!	#VALUE!	#VALUE!	#VALUE!	#VALUE!
E6MYC5	Uncharacterized protein OS=Neisseria meningitidis serogroup B / serotype 15 (strain H44/76) GN=NMH_1672 PE=4 SV=1	31.2	3				Unknown	0.978929	0.997401	0.922755	1.02275	1.05699	#VALUE!	#VALUE!	#VALUE!	#VALUE!	0.744179	0.179726	0.241995	0.008774	0.0743535	0.209863	#VALUE!	#VALUE!	#VALUE!	#VALUE!	0.087857
E6MWG9	Phosphotransferase enzyme family protein OS=Neisseria meningitidis serogroup B / serotype 15 (strain H44/76) GN=NMH_1009 PE=4 SV=1	12.2754	3			catalytic activity	Cytoplasmic	#VALUE!	#VALUE!	#VALUE!	#VALUE!	#VALUE!	#VALUE!	#VALUE!	#VALUE!	#VALUE!	#VALUE!	#VALUE!	#VALUE!	#VALUE!	#VALUE!	#VALUE!	#VALUE!	#VALUE!	#VALUE!	#VALUE!	#VALUE!
E6MUL0	NUDIX domain protein OS=Neisseria meningitidis serogroup B / serotype 15 (strain H44/76) GN=NMH_0458 PE=4 SV=1	8.17844	2			catalytic activity	Unknown	#VALUE!	#VALUE!	#VALUE!	#VALUE!	#VALUE!	#VALUE!	#VALUE!	#VALUE!	#VALUE!	#VALUE!	#VALUE!	#VALUE!	#VALUE!	#VALUE!	#VALUE!	#VALUE!	#VALUE!	#VALUE!	#VALUE!	#VALUE!
E6MU47	Putative N-acylneuraminate cytidylyltransferase OS=Neisseria meningitidis serogroup B / serotype 15 (strain H44/76) GN=NMH_0289 PE=4 SV=1	24.7312	2			catalytic activity	Cytoplasmic	#VALUE!	#VALUE!	#VALUE!	#VALUE!	#VALUE!	#VALUE!	#VALUE!	#VALUE!	#VALUE!	#VALUE!	#VALUE!	#VALUE!	#VALUE!	#VALUE!	#VALUE!	#VALUE!	#VALUE!	#VALUE!	#VALUE!	#VALUE!
E6MVV2	23S rRNA (guanosine-2'-O-)-methyltransferase RlmB OS=Neisseria meningitidis serogroup B / serotype 15 (strain H44/76) GN=rlmB PE=3 SV=1	11.1111	3	metabolic process	cytoplasm	catalytic activity;RNA binding	Cytoplasmic	#VALUE!	#VALUE!	#VALUE!	#VALUE!	#VALUE!	#VALUE!	#VALUE!	#VALUE!	#VALUE!	#VALUE!	#VALUE!	#VALUE!	#VALUE!	#VALUE!	#VALUE!	#VALUE!	#VALUE!	#VALUE!	#VALUE!	#VALUE!
E6MVF0	Transporter OS=Neisseria meningitidis serogroup B / serotype 15 (strain H44/76) GN=NMH_0156 PE=3 SV=1	5.52486	2	transport	membrane	transporter activity	CytoplasmicMembrane	#VALUE!	#VALUE!	0.618187	#VALUE!	1.09453	#VALUE!	#VALUE!	#VALUE!	#VALUE!	#VALUE!	#VALUE!	#VALUE!	0.69647	#VALUE!	0.358882	#VALUE!	#VALUE!	#VALUE!	#VALUE!	#VALUE!
E6MU42	Protein yhgF OS=Neisseria meningitidis serogroup B / serotype 15 (strain H44/76) GN=NMH_0284 PE=4 SV=1	13.6063	6	metabolic process;transport			Cytoplasmic	#VALUE!	#VALUE!	0.245806	#VALUE!	#VALUE!	#VALUE!	#VALUE!	#VALUE!	#VALUE!	#VALUE!	#VALUE!	#VALUE!	0.231269	#VALUE!	#VALUE!	#VALUE!	#VALUE!	#VALUE!	#VALUE!	#VALUE!
E6MW50	Putative phosphoenolpyruvate synthase regulatory protein OS=Neisseria meningitidis serogroup B / serotype 15 (strain H44/76) GN=NMH_0888 PE=3 SV=1	10.2564	2	metabolic process		catalytic activity;nucleotide binding	Cytoplasmic	#VALUE!	#VALUE!	#VALUE!	#VALUE!	#VALUE!	#VALUE!	#VALUE!	#VALUE!	#VALUE!	#VALUE!	#VALUE!	#VALUE!	#VALUE!	#VALUE!	#VALUE!	#VALUE!	#VALUE!	#VALUE!	#VALUE!	#VALUE!
E6MX91	RelA/spoT family protein OS=Neisseria meningitidis serogroup B / serotype 15 (strain H44/76) GN=NMH_1294 PE=4 SV=1	10.3064	6	metabolic process		catalytic activity	Cytoplasmic	#VALUE!	#VALUE!	#VALUE!	#VALUE!	#VALUE!	#VALUE!	#VALUE!	#VALUE!	#VALUE!	#VALUE!	#VALUE!	#VALUE!	#VALUE!	#VALUE!	#VALUE!	#VALUE!	#VALUE!	#VALUE!	#VALUE!	#VALUE!
E6MX49	Transcriptional regulator MraZ OS=Neisseria meningitidis serogroup B / serotype 15 (strain H44/76) GN=NMH_0654 PE=3 SV=1	17.2185	3	metabolic process;regulation of biological process	cytoplasm	DNA binding	Cytoplasmic	#VALUE!	#VALUE!	#VALUE!	#VALUE!	#VALUE!	#VALUE!	#VALUE!	#VALUE!	#VALUE!	#VALUE!	#VALUE!	#VALUE!	#VALUE!	#VALUE!	#VALUE!	#VALUE!	#VALUE!	#VALUE!	#VALUE!	#VALUE!
E6MUY9	1-deoxy-D-xylulose 5-phosphate reductoisomerase OS=Neisseria meningitidis serogroup B / serotype 15 (strain H44/76) GN=dxr PE=3 SV=1	10.219	4	metabolic process		catalytic activity;metal ion binding;nucleotide binding;protein binding	Unknown	#VALUE!	#VALUE!	#VALUE!	#VALUE!	#VALUE!	#VALUE!	#VALUE!	#VALUE!	#VALUE!	#VALUE!	#VALUE!	#VALUE!	#VALUE!	#VALUE!	#VALUE!	#VALUE!	#VALUE!	#VALUE!	#VALUE!	#VALUE!
E6MXA0	Hemoglobin receptor domain protein OS=Neisseria meningitidis serogroup B / serotype 15 (strain H44/76) GN=NMH_1303 PE=3 SV=1	6.31868	2	transport	membrane	receptor activity;transporter activity	OuterMembrane	#VALUE!	#VALUE!	#VALUE!	#VALUE!	#VALUE!	#VALUE!	#VALUE!	#VALUE!	#VALUE!	#VALUE!	#VALUE!	#VALUE!	#VALUE!	#VALUE!	#VALUE!	#VALUE!	#VALUE!	#VALUE!	#VALUE!	#VALUE!
E6MUY0	D-amino acid dehydrogenase OS=Neisseria meningitidis serogroup B / serotype 15 (strain H44/76) GN=dadA PE=3 SV=1	5.98086	2	metabolic process		catalytic activity	CytoplasmicMembrane	#VALUE!	#VALUE!	#VALUE!	#VALUE!	#VALUE!	#VALUE!	#VALUE!	#VALUE!	#VALUE!	#VALUE!	#VALUE!	#VALUE!	#VALUE!	#VALUE!	#VALUE!	#VALUE!	#VALUE!	#VALUE!	#VALUE!	#VALUE!
E6MUY8	Zinc metalloprotease OS=Neisseria meningitidis serogroup B / serotype 15 (strain H44/76) GN=rseP PE=3 SV=1	6.72646	2	metabolic process	membrane	catalytic activity;metal ion binding;protein binding	CytoplasmicMembrane	#VALUE!	#VALUE!	#VALUE!	#VALUE!	#VALUE!	#VALUE!	#VALUE!	#VALUE!	#VALUE!	#VALUE!	#VALUE!	#VALUE!	#VALUE!	#VALUE!	#VALUE!	#VALUE!	#VALUE!	#VALUE!	#VALUE!	#VALUE!
E6MW13	Filamentous hemagglutinin family N-terminal domain protein OS=Neisseria meningitidis serogroup B / serotype 15 (strain H44/76) GN=NMH_0851 PE=4 SV=1	3.63783	7				OuterMembrane	#VALUE!	#VALUE!	#VALUE!	#VALUE!	#VALUE!	#VALUE!	#VALUE!	#VALUE!	#VALUE!	0.903706	#VALUE!	#VALUE!	#VALUE!	#VALUE!	#VALUE!	#VALUE!	#VALUE!	#VALUE!	#VALUE!	0.786971
E6MZ47	Uncharacterized protein OS=Neisseria meningitidis serogroup B / serotype 15 (strain H44/76) GN=NMH_1719 PE=4 SV=1	28.6957	6	metabolic process		catalytic activity;RNA binding	Cytoplasmic	#VALUE!	#VALUE!	#VALUE!	#VALUE!	#VALUE!	#VALUE!	#VALUE!	#VALUE!	#VALUE!	#VALUE!	#VALUE!	#VALUE!	#VALUE!	#VALUE!	#VALUE!	#VALUE!	#VALUE!	#VALUE!	#VALUE!	#VALUE!
E6MZ22	AMP-binding enzyme family protein OS=Neisseria meningitidis serogroup B / serotype 15 (strain H44/76) GN=NMH_1694 PE=4 SV=1	15.283	6	metabolic process	membrane	catalytic activity	Cytoplasmic	#VALUE!	#VALUE!	#VALUE!	#VALUE!	#VALUE!	#VALUE!	#VALUE!	#VALUE!	#VALUE!	#VALUE!	#VALUE!	#VALUE!	#VALUE!	#VALUE!	#VALUE!	#VALUE!	#VALUE!	#VALUE!	#VALUE!	#VALUE!
E6MXA4	Mce related family protein OS=Neisseria meningitidis serogroup B / serotype 15 (strain H44/76) GN=NMH_1307 PE=4 SV=1	20.3297	7		membrane		Unknown	#VALUE!	#VALUE!	#VALUE!	#VALUE!	#VALUE!	#VALUE!	#VALUE!	#VALUE!	#VALUE!	#VALUE!	#VALUE!	#VALUE!	#VALUE!	#VALUE!	#VALUE!	#VALUE!	#VALUE!	#VALUE!	#VALUE!	#VALUE!
E6MYI4	DNA-directed DNA polymerase OS=Neisseria meningitidis serogroup B / serotype 15 (strain H44/76) GN=dnaE PE=4 SV=1	9.7028	8	metabolic process	cytoplasm	catalytic activity	Cytoplasmic	#VALUE!	#VALUE!	#VALUE!	#VALUE!	#VALUE!	#VALUE!	#VALUE!	#VALUE!	#VALUE!	#VALUE!	#VALUE!	#VALUE!	#VALUE!	#VALUE!	#VALUE!	#VALUE!	#VALUE!	#VALUE!	#VALUE!	#VALUE!
E6MWB7	Transmembrane transport protein OS=Neisseria meningitidis serogroup B / serotype 15 (strain H44/76) GN=NMH_0957 PE=4 SV=1	4.78589	2	transport	membrane	transporter activity	CytoplasmicMembrane	#VALUE!	#VALUE!	#VALUE!	#VALUE!	#VALUE!	#VALUE!	#VALUE!	#VALUE!	#VALUE!	#VALUE!	#VALUE!	#VALUE!	#VALUE!	#VALUE!	#VALUE!	#VALUE!	#VALUE!	#VALUE!	#VALUE!	#VALUE!
E6MZQ6	Modulator of DNA gyrase family protein OS=Neisseria meningitidis serogroup B / serotype 15 (strain H44/76) GN=NMH_2072 PE=4 SV=1	11.9433	4	metabolic process		catalytic activity	Cytoplasmic	#VALUE!	#VALUE!	#VALUE!	#VALUE!	#VALUE!	#VALUE!	#VALUE!	#VALUE!	#VALUE!	#VALUE!	#VALUE!	#VALUE!	#VALUE!	#VALUE!	#VALUE!	#VALUE!	#VALUE!	#VALUE!	#VALUE!	#VALUE!
E6MXU7	Lipoprotein OS=Neisseria meningitidis serogroup B / serotype 15 (strain H44/76) GN=NMH_1505 PE=4 SV=1	28.4553	3				Unknown	#VALUE!	#VALUE!	#VALUE!	#VALUE!	#VALUE!	#VALUE!	#VALUE!	#VALUE!	#VALUE!	#VALUE!	#VALUE!	#VALUE!	#VALUE!	#VALUE!	#VALUE!	#VALUE!	#VALUE!	#VALUE!	#VALUE!	#VALUE!
E6MZS5	ATP-binding protein OS=Neisseria meningitidis serogroup B / serotype 15 (strain H44/76) GN=NMH_2094 PE=4 SV=1	11.7479	2			nucleotide binding	Cytoplasmic	#VALUE!	#VALUE!	#VALUE!	#VALUE!	#VALUE!	#VALUE!	#VALUE!	#VALUE!	#VALUE!	#VALUE!	#VALUE!	#VALUE!	#VALUE!	#VALUE!	#VALUE!	#VALUE!	#VALUE!	#VALUE!	#VALUE!	#VALUE!
E6MX61	UDP-N-acetylmuramoylalanine--D-glutamate ligase OS=Neisseria meningitidis serogroup B / serotype 15 (strain H44/76) GN=murD PE=3 SV=1	8.08989	3	cell division;cell organization and biogenesis;metabolic process;regulation of biological process	cytoplasm	catalytic activity;nucleotide binding	Cytoplasmic	#VALUE!	#VALUE!	#VALUE!	#VALUE!	#VALUE!	#VALUE!	#VALUE!	#VALUE!	#VALUE!	#VALUE!	#VALUE!	#VALUE!	#VALUE!	#VALUE!	#VALUE!	#VALUE!	#VALUE!	#VALUE!	#VALUE!	#VALUE!
E6N0T4	Dyp-type peroxidase family protein OS=Neisseria meningitidis serogroup B / serotype 15 (strain H44/76) GN=NMH_2469 PE=4 SV=1	4.98812	2	cellular homeostasis;metabolic process;transport		antioxidant activity;catalytic activity	Periplasmic	#VALUE!	#VALUE!	#VALUE!	#VALUE!	#VALUE!	#VALUE!	#VALUE!	#VALUE!	#VALUE!	#VALUE!	#VALUE!	#VALUE!	#VALUE!	#VALUE!	#VALUE!	#VALUE!	#VALUE!	#VALUE!	#VALUE!	#VALUE!
E6MU06	DNA polymerase III, epsilon subunit OS=Neisseria meningitidis serogroup B / serotype 15 (strain H44/76) GN=dnaQ PE=4 SV=1	15.5738	3	metabolic process		catalytic activity;DNA binding;metal ion binding	Cytoplasmic	#VALUE!	1.07051	#VALUE!	#VALUE!	#VALUE!	0.649882	#VALUE!	#VALUE!	#VALUE!	#VALUE!	#VALUE!	0.146556	#VALUE!	#VALUE!	#VALUE!	0.121264	#VALUE!	#VALUE!	#VALUE!	#VALUE!
E6MYF3	ResB-like family protein OS=Neisseria meningitidis serogroup B / serotype 15 (strain H44/76) GN=NMH_1537 PE=4 SV=1	6.15385	4		membrane		CytoplasmicMembrane	#VALUE!	#VALUE!	#VALUE!	#VALUE!	#VALUE!	#VALUE!	#VALUE!	#VALUE!	#VALUE!	#VALUE!	#VALUE!	#VALUE!	#VALUE!	#VALUE!	#VALUE!	#VALUE!	#VALUE!	#VALUE!	#VALUE!	#VALUE!
E6MVR6	2-polyprenylphenol 6-hydroxylase OS=Neisseria meningitidis serogroup B / serotype 15 (strain H44/76) GN=ubiB PE=3 SV=1	14.5129	6	metabolic process;regulation of biological process	membrane	catalytic activity;nucleotide binding	CytoplasmicMembrane	#VALUE!	#VALUE!	#VALUE!	#VALUE!	#VALUE!	#VALUE!	#VALUE!	#VALUE!	#VALUE!	#VALUE!	#VALUE!	#VALUE!	#VALUE!	#VALUE!	#VALUE!	#VALUE!	#VALUE!	#VALUE!	#VALUE!	#VALUE!
E6MTY0	Hemerythrin HHE cation binding domain protein OS=Neisseria meningitidis serogroup B / serotype 15 (strain H44/76) GN=NMH_0221 PE=4 SV=1	15.9763	3				Cytoplasmic	#VALUE!	#VALUE!	#VALUE!	#VALUE!	#VALUE!	#VALUE!	#VALUE!	#VALUE!	#VALUE!	#VALUE!	#VALUE!	#VALUE!	#VALUE!	#VALUE!	#VALUE!	#VALUE!	#VALUE!	#VALUE!	#VALUE!	#VALUE!
E6MWF1	ABC-type multidrug efflux pump OS=Neisseria meningitidis serogroup B / serotype 15 (strain H44/76) GN=NMH_0991 PE=3 SV=1	7.61905	4	transport	membrane	catalytic activity;nucleotide binding;transporter activity	CytoplasmicMembrane	#VALUE!	#VALUE!	#VALUE!	#VALUE!	#VALUE!	#VALUE!	#VALUE!	#VALUE!	#VALUE!	#VALUE!	#VALUE!	#VALUE!	#VALUE!	#VALUE!	#VALUE!	#VALUE!	#VALUE!	#VALUE!	#VALUE!	#VALUE!
E6MVC3	50S ribosomal protein L31 OS=Neisseria meningitidis serogroup B / serotype 15 (strain H44/76) GN=rpmE PE=3 SV=1	32.5	2	metabolic process	ribosome	metal ion binding;RNA binding;structural molecule activity	Cytoplasmic	#VALUE!	#VALUE!	0.198655	0.324869	0.654396	4.54289	3.42722	1.26349	#VALUE!	#VALUE!	#VALUE!	#VALUE!	0.109331	0.0484743	0.0371848	1.20947	1.8936	1.39878	#VALUE!	#VALUE!
E6MZC9	NH(3)-dependent NAD(+) synthetase OS=Neisseria meningitidis serogroup B / serotype 15 (strain H44/76) GN=nadE PE=3 SV=1	15.0183	3	metabolic process		catalytic activity;metal ion binding;nucleotide binding	Cytoplasmic	#VALUE!	#VALUE!	#VALUE!	#VALUE!	#VALUE!	#VALUE!	#VALUE!	#VALUE!	#VALUE!	1.73895	#VALUE!	#VALUE!	#VALUE!	#VALUE!	#VALUE!	#VALUE!	#VALUE!	#VALUE!	#VALUE!	0.436318
E6MYX4	Poly(A) polymerase I OS=Neisseria meningitidis serogroup B / serotype 15 (strain H44/76) GN=pcnB PE=3 SV=1	18.5106	7	metabolic process		catalytic activity;nucleotide binding;RNA binding	Cytoplasmic	#VALUE!	#VALUE!	#VALUE!	#VALUE!	#VALUE!	#VALUE!	#VALUE!	#VALUE!	#VALUE!	#VALUE!	#VALUE!	#VALUE!	#VALUE!	#VALUE!	#VALUE!	#VALUE!	#VALUE!	#VALUE!	#VALUE!	#VALUE!
E6MY00	Cytochrome c oxidase accessory protein CcoG OS=Neisseria meningitidis serogroup B / serotype 15 (strain H44/76) GN=ccoG PE=4 SV=1	9.63855	3	metabolic process	membrane		CytoplasmicMembrane	#VALUE!	#VALUE!	#VALUE!	#VALUE!	#VALUE!	#VALUE!	#VALUE!	#VALUE!	#VALUE!	#VALUE!	#VALUE!	#VALUE!	#VALUE!	#VALUE!	#VALUE!	#VALUE!	#VALUE!	#VALUE!	#VALUE!	#VALUE!
E6N0Q5	Uncharacterized protein OS=Neisseria meningitidis serogroup B / serotype 15 (strain H44/76) GN=NMH_2374 PE=4 SV=1	23.7705	2				Unknown	#VALUE!	#VALUE!	#VALUE!	#VALUE!	#VALUE!	#VALUE!	#VALUE!	#VALUE!	#VALUE!	#VALUE!	#VALUE!	#VALUE!	#VALUE!	#VALUE!	#VALUE!	#VALUE!	#VALUE!	#VALUE!	#VALUE!	#VALUE!
E6MY24	Uncharacterized protein OS=Neisseria meningitidis serogroup B / serotype 15 (strain H44/76) GN=NMH_1264 PE=4 SV=1	38.1215	5				Unknown	#VALUE!	#VALUE!	#VALUE!	#VALUE!	0	#VALUE!	#VALUE!	#VALUE!	#VALUE!	#VALUE!	#VALUE!	#VALUE!	#VALUE!	#VALUE!	0	#VALUE!	#VALUE!	#VALUE!	#VALUE!	#VALUE!
E6MYR5	Tetratricopeptide repeat family protein OS=Neisseria meningitidis serogroup B / serotype 15 (strain H44/76) GN=NMH_1913 PE=3 SV=1	10.7969	3	metabolic process;regulation of biological process	membrane	metal ion binding;protein binding	Cytoplasmic	#VALUE!	#VALUE!	#VALUE!	#VALUE!	#VALUE!	#VALUE!	#VALUE!	#VALUE!	#VALUE!	#VALUE!	#VALUE!	#VALUE!	#VALUE!	#VALUE!	#VALUE!	#VALUE!	#VALUE!	#VALUE!	#VALUE!	#VALUE!
E6MU84	Methionyl-tRNA formyltransferase OS=Neisseria meningitidis serogroup B / serotype 15 (strain H44/76) GN=fmt PE=3 SV=1	28.4024	7	metabolic process		catalytic activity	Cytoplasmic	#VALUE!	#VALUE!	#VALUE!	#VALUE!	#VALUE!	#VALUE!	#VALUE!	#VALUE!	#VALUE!	#VALUE!	#VALUE!	#VALUE!	#VALUE!	#VALUE!	#VALUE!	#VALUE!	#VALUE!	#VALUE!	#VALUE!	#VALUE!
E6MWF2	Holliday junction ATP-dependent DNA helicase RuvA OS=Neisseria meningitidis serogroup B / serotype 15 (strain H44/76) GN=ruvA PE=3 SV=1	22.1649	4	cell communication;metabolic process;response to stimulus		catalytic activity;DNA binding;nucleotide binding	Cytoplasmic	#VALUE!	#VALUE!	#VALUE!	#VALUE!	#VALUE!	#VALUE!	#VALUE!	#VALUE!	#VALUE!	#VALUE!	#VALUE!	#VALUE!	#VALUE!	#VALUE!	#VALUE!	#VALUE!	#VALUE!	#VALUE!	#VALUE!	#VALUE!
E6MXE7	Bacterial regulatory s, gntR family protein OS=Neisseria meningitidis serogroup B / serotype 15 (strain H44/76) GN=NMH_1352 PE=4 SV=1	12.3552	3	metabolic process;regulation of biological process		DNA binding	Cytoplasmic	#VALUE!	#VALUE!	#VALUE!	#VALUE!	#VALUE!	#VALUE!	#VALUE!	#VALUE!	#VALUE!	#VALUE!	#VALUE!	#VALUE!	#VALUE!	#VALUE!	#VALUE!	#VALUE!	#VALUE!	#VALUE!	#VALUE!	#VALUE!
E6MZ42	1-acyl-sn-glycerol-3-phosphate acyltransferase OS=Neisseria meningitidis serogroup B / serotype 15 (strain H44/76) GN=NMH_1714 PE=4 SV=1	9.01961	2	metabolic process	membrane	catalytic activity	CytoplasmicMembrane	#VALUE!	#VALUE!	#VALUE!	#VALUE!	1.02058	#VALUE!	#VALUE!	#VALUE!	#VALUE!	#VALUE!	#VALUE!	#VALUE!	#VALUE!	#VALUE!	1.03879	#VALUE!	#VALUE!	#VALUE!	#VALUE!	#VALUE!
E6MZN1	Phosphoenolpyruvate-protein phosphotransferase OS=Neisseria meningitidis serogroup B / serotype 15 (strain H44/76) GN=ptsP PE=4 SV=1	12.8596	4	metabolic process;transport	cytoplasm	catalytic activity;metal ion binding	Cytoplasmic	#VALUE!	#VALUE!	#VALUE!	#VALUE!	#VALUE!	#VALUE!	#VALUE!	#VALUE!	#VALUE!	#VALUE!	#VALUE!	#VALUE!	#VALUE!	#VALUE!	#VALUE!	#VALUE!	#VALUE!	#VALUE!	#VALUE!	#VALUE!
E6MU81	Integral membrane protein OS=Neisseria meningitidis serogroup B / serotype 15 (strain H44/76) GN=NMH_0323 PE=4 SV=1	24.2009	4		membrane		Unknown	#VALUE!	#VALUE!	0.67126	#VALUE!	#VALUE!	#VALUE!	#VALUE!	#VALUE!	#VALUE!	#VALUE!	#VALUE!	#VALUE!	0.122948	#VALUE!	#VALUE!	#VALUE!	#VALUE!	#VALUE!	#VALUE!	#VALUE!
E6N0K8	Ribosomal large subunit pseudouridine synthase D OS=Neisseria meningitidis serogroup B / serotype 15 (strain H44/76) GN=NMH_2324 PE=4 SV=1	18.984	4	metabolic process		catalytic activity;RNA binding	Cytoplasmic	#VALUE!	#VALUE!	#VALUE!	#VALUE!	#VALUE!	#VALUE!	#VALUE!	#VALUE!	#VALUE!	#VALUE!	#VALUE!	#VALUE!	#VALUE!	#VALUE!	#VALUE!	#VALUE!	#VALUE!	#VALUE!	#VALUE!	#VALUE!
E6MTY6	Methylated-DNA-[]-cysteine S-methyltransferase family protein OS=Neisseria meningitidis serogroup B / serotype 15 (strain H44/76) GN=NMH_0227 PE=4 SV=1	12.6394	3	metabolic process;response to stimulus	cytoplasm	catalytic activity	Cytoplasmic	#VALUE!	#VALUE!	#VALUE!	#VALUE!	#VALUE!	#VALUE!	#VALUE!	#VALUE!	#VALUE!	#VALUE!	#VALUE!	#VALUE!	#VALUE!	#VALUE!	#VALUE!	#VALUE!	#VALUE!	#VALUE!	#VALUE!	#VALUE!
E6MWT8	Uncharacterized protein OS=Neisseria meningitidis serogroup B / serotype 15 (strain H44/76) GN=NMH_1131 PE=4 SV=1	25	3				Unknown	#VALUE!	#VALUE!	#VALUE!	#VALUE!	#VALUE!	#VALUE!	#VALUE!	#VALUE!	#VALUE!	#VALUE!	#VALUE!	#VALUE!	#VALUE!	#VALUE!	#VALUE!	#VALUE!	#VALUE!	#VALUE!	#VALUE!	#VALUE!
E6MV24	Glycoprotease family protein OS=Neisseria meningitidis serogroup B / serotype 15 (strain H44/76) GN=NMH_0029 PE=4 SV=1	23.1111	3	metabolic process		catalytic activity	Unknown	#VALUE!	#VALUE!	#VALUE!	#VALUE!	#VALUE!	#VALUE!	#VALUE!	#VALUE!	#VALUE!	#VALUE!	#VALUE!	#VALUE!	#VALUE!	#VALUE!	#VALUE!	#VALUE!	#VALUE!	#VALUE!	#VALUE!	#VALUE!
E6N0H7	CNP1-like family protein OS=Neisseria meningitidis serogroup B / serotype 15 (strain H44/76) GN=NMH_2293 PE=4 SV=1	16.7488	3				Unknown	#VALUE!	#VALUE!	#VALUE!	#VALUE!	#VALUE!	#VALUE!	#VALUE!	#VALUE!	#VALUE!	#VALUE!	#VALUE!	#VALUE!	#VALUE!	#VALUE!	#VALUE!	#VALUE!	#VALUE!	#VALUE!	#VALUE!	#VALUE!
E6MZ71	DNA translocase ftsK OS=Neisseria meningitidis serogroup B / serotype 15 (strain H44/76) GN=NMH_1743 PE=4 SV=1	8.25123	5	cell division;transport	membrane	DNA binding;nucleotide binding	CytoplasmicMembrane	#VALUE!	#VALUE!	#VALUE!	#VALUE!	#VALUE!	#VALUE!	#VALUE!	#VALUE!	#VALUE!	#VALUE!	#VALUE!	#VALUE!	#VALUE!	#VALUE!	#VALUE!	#VALUE!	#VALUE!	#VALUE!	#VALUE!	#VALUE!
E6MX95	Cof-like hydrolase family protein OS=Neisseria meningitidis serogroup B / serotype 15 (strain H44/76) GN=NMH_1298 PE=4 SV=1	14.1221	3			catalytic activity	Cytoplasmic	#VALUE!	#VALUE!	#VALUE!	#VALUE!	#VALUE!	#VALUE!	#VALUE!	#VALUE!	#VALUE!	#VALUE!	#VALUE!	#VALUE!	#VALUE!	#VALUE!	#VALUE!	#VALUE!	#VALUE!	#VALUE!	#VALUE!	#VALUE!
E6MU53	Glucose-1-phosphate thymidylyltransferase OS=Neisseria meningitidis serogroup B / serotype 15 (strain H44/76) GN=rfbA PE=3 SV=1	10.6312	3	metabolic process		catalytic activity;metal ion binding	Cytoplasmic	#VALUE!	#VALUE!	#VALUE!	#VALUE!	#VALUE!	#VALUE!	#VALUE!	#VALUE!	#VALUE!	#VALUE!	#VALUE!	#VALUE!	#VALUE!	#VALUE!	#VALUE!	#VALUE!	#VALUE!	#VALUE!	#VALUE!	#VALUE!
E6MWB8	Biotin-dependent carboxylase uncharacterized domain protein OS=Neisseria meningitidis serogroup B / serotype 15 (strain H44/76) GN=NMH_0958 PE=4 SV=1	11.0032	2				Cytoplasmic	#VALUE!	#VALUE!	#VALUE!	#VALUE!	#VALUE!	#VALUE!	#VALUE!	#VALUE!	#VALUE!	#VALUE!	#VALUE!	#VALUE!	#VALUE!	#VALUE!	#VALUE!	#VALUE!	#VALUE!	#VALUE!	#VALUE!	#VALUE!
E6MXU0	SCP-like extracellular family protein OS=Neisseria meningitidis serogroup B / serotype 15 (strain H44/76) GN=NMH_1498 PE=4 SV=1	11.7371	3				Unknown	#VALUE!	#VALUE!	#VALUE!	#VALUE!	#VALUE!	#VALUE!	#VALUE!	#VALUE!	#VALUE!	#VALUE!	#VALUE!	#VALUE!	#VALUE!	#VALUE!	#VALUE!	#VALUE!	#VALUE!	#VALUE!	#VALUE!	#VALUE!
E6MUQ3	Prepilin-type N-terminal cleavage/methylation domain protein OS=Neisseria meningitidis serogroup B / serotype 15 (strain H44/76) GN=NMH_0506 PE=4 SV=1	13.0631	3	transport	membrane	transporter activity	Unknown	#VALUE!	#VALUE!	#VALUE!	#VALUE!	#VALUE!	#VALUE!	#VALUE!	#VALUE!	#VALUE!	#VALUE!	#VALUE!	#VALUE!	#VALUE!	#VALUE!	#VALUE!	#VALUE!	#VALUE!	#VALUE!	#VALUE!	#VALUE!
E6MVF3	Iron donor protein CyaY OS=Neisseria meningitidis serogroup B / serotype 15 (strain H44/76) GN=cyaY PE=3 SV=1	19.6262	2	cell organization and biogenesis;metabolic process		metal ion binding	Unknown	#VALUE!	#VALUE!	#VALUE!	#VALUE!	#VALUE!	#VALUE!	#VALUE!	#VALUE!	#VALUE!	#VALUE!	#VALUE!	#VALUE!	#VALUE!	#VALUE!	#VALUE!	#VALUE!	#VALUE!	#VALUE!	#VALUE!	#VALUE!
E6MU18	Nicotinate phosphoribosyltransferase OS=Neisseria meningitidis serogroup B / serotype 15 (strain H44/76) GN=pncB PE=3 SV=1	9.06921	3	metabolic process		catalytic activity	Cytoplasmic	#VALUE!	#VALUE!	#VALUE!	#VALUE!	#VALUE!	#VALUE!	#VALUE!	#VALUE!	#VALUE!	#VALUE!	#VALUE!	#VALUE!	#VALUE!	#VALUE!	#VALUE!	#VALUE!	#VALUE!	#VALUE!	#VALUE!	#VALUE!
E6MYG6	Shikimate kinase family protein OS=Neisseria meningitidis serogroup B / serotype 15 (strain H44/76) GN=NMH_1550 PE=3 SV=1	33.5294	3	metabolic process	cytoplasm	catalytic activity;metal ion binding;nucleotide binding	Cytoplasmic	#VALUE!	#VALUE!	#VALUE!	#VALUE!	#VALUE!	#VALUE!	#VALUE!	#VALUE!	#VALUE!	#VALUE!	#VALUE!	#VALUE!	#VALUE!	#VALUE!	#VALUE!	#VALUE!	#VALUE!	#VALUE!	#VALUE!	#VALUE!
E6MWU9	Transcriptional regulatory protein degU OS=Neisseria meningitidis serogroup B / serotype 15 (strain H44/76) GN=NMH_1142 PE=4 SV=1	16.055	2	metabolic process;regulation of biological process;response to stimulus		DNA binding	Cytoplasmic	#VALUE!	#VALUE!	#VALUE!	#VALUE!	#VALUE!	#VALUE!	#VALUE!	#VALUE!	#VALUE!	#VALUE!	#VALUE!	#VALUE!	#VALUE!	#VALUE!	#VALUE!	#VALUE!	#VALUE!	#VALUE!	#VALUE!	#VALUE!
E6MYY2	MORN repeat family protein OS=Neisseria meningitidis serogroup B / serotype 15 (strain H44/76) GN=NMH_1981 PE=4 SV=1	28.9855	3				Unknown	#VALUE!	#VALUE!	#VALUE!	#VALUE!	#VALUE!	#VALUE!	#VALUE!	#VALUE!	#VALUE!	#VALUE!	#VALUE!	#VALUE!	#VALUE!	#VALUE!	#VALUE!	#VALUE!	#VALUE!	#VALUE!	#VALUE!	#VALUE!
E6MVI9	NlpC/P60 family protein OS=Neisseria meningitidis serogroup B / serotype 15 (strain H44/76) GN=NMH_0195 PE=4 SV=1	27.9279	4				Unknown	#VALUE!	#VALUE!	#VALUE!	#VALUE!	#VALUE!	#VALUE!	#VALUE!	#VALUE!	#VALUE!	#VALUE!	#VALUE!	#VALUE!	#VALUE!	#VALUE!	#VALUE!	#VALUE!	#VALUE!	#VALUE!	#VALUE!	#VALUE!
E6N0N9	Uncharacterized protein OS=Neisseria meningitidis serogroup B / serotype 15 (strain H44/76) GN=NMH_2356 PE=4 SV=1	39.2157	2				Unknown	#VALUE!	#VALUE!	#VALUE!	#VALUE!	#VALUE!	#VALUE!	#VALUE!	#VALUE!	#VALUE!	#VALUE!	#VALUE!	#VALUE!	#VALUE!	#VALUE!	#VALUE!	#VALUE!	#VALUE!	#VALUE!	#VALUE!	#VALUE!
E6MX19	Thiamine-monophosphate kinase OS=Neisseria meningitidis serogroup B / serotype 15 (strain H44/76) GN=thiL PE=3 SV=1	16.3522	3	metabolic process		catalytic activity;metal ion binding;nucleotide binding	Cytoplasmic	#VALUE!	#VALUE!	#VALUE!	#VALUE!	#VALUE!	#VALUE!	#VALUE!	#VALUE!	#VALUE!	#VALUE!	#VALUE!	#VALUE!	#VALUE!	#VALUE!	#VALUE!	#VALUE!	#VALUE!	#VALUE!	#VALUE!	#VALUE!
E6N0F9	DNA ligase, NAD-dependent OS=Neisseria meningitidis serogroup B / serotype 15 (strain H44/76) GN=ligA PE=3 SV=1	8.08561	5	metabolic process;response to stimulus		catalytic activity;metal ion binding	Cytoplasmic	#VALUE!	#VALUE!	#VALUE!	#VALUE!	#VALUE!	#VALUE!	#VALUE!	#VALUE!	#VALUE!	#VALUE!	#VALUE!	#VALUE!	#VALUE!	#VALUE!	#VALUE!	#VALUE!	#VALUE!	#VALUE!	#VALUE!	#VALUE!
E6MW23	Histidine kinase OS=Neisseria meningitidis serogroup B / serotype 15 (strain H44/76) GN=NMH_0861 PE=4 SV=1	7.90598	3	metabolic process;regulation of biological process;response to stimulus	membrane	catalytic activity;nucleotide binding;receptor activity;signal transducer activity	CytoplasmicMembrane	#VALUE!	#VALUE!	#VALUE!	#VALUE!	#VALUE!	#VALUE!	#VALUE!	#VALUE!	#VALUE!	#VALUE!	#VALUE!	#VALUE!	#VALUE!	#VALUE!	#VALUE!	#VALUE!	#VALUE!	#VALUE!	#VALUE!	#VALUE!
E6MUS1	M61 glycyl aminopeptidase family protein OS=Neisseria meningitidis serogroup B / serotype 15 (strain H44/76) GN=NMH_0524 PE=4 SV=1	8.41924	4	metabolic process		catalytic activity;protein binding	Cytoplasmic	#VALUE!	#VALUE!	#VALUE!	#VALUE!	#VALUE!	#VALUE!	#VALUE!	#VALUE!	#VALUE!	#VALUE!	#VALUE!	#VALUE!	#VALUE!	#VALUE!	#VALUE!	#VALUE!	#VALUE!	#VALUE!	#VALUE!	#VALUE!
E6MVU6	Opacity protein opA54 OS=Neisseria meningitidis serogroup B / serotype 15 (strain H44/76) GN=NMH_0784 PE=4 SV=1	16.9643	3	transport	membrane	transporter activity	OuterMembrane	#VALUE!	#VALUE!	#VALUE!	#VALUE!	#VALUE!	#VALUE!	#VALUE!	#VALUE!	#VALUE!	#VALUE!	#VALUE!	#VALUE!	#VALUE!	#VALUE!	#VALUE!	#VALUE!	#VALUE!	#VALUE!	#VALUE!	#VALUE!
E6MUS5	Protein TonB OS=Neisseria meningitidis serogroup B / serotype 15 (strain H44/76) GN=NMH_0528 PE=3 SV=1	9.28571	2	transport	membrane	transporter activity	Unknown	#VALUE!	#VALUE!	#VALUE!	#VALUE!	#VALUE!	#VALUE!	#VALUE!	#VALUE!	#VALUE!	0.677429	#VALUE!	#VALUE!	#VALUE!	#VALUE!	#VALUE!	#VALUE!	#VALUE!	#VALUE!	#VALUE!	0.751428
E6MZ64	Radical SAM enzyme, Cfr family OS=Neisseria meningitidis serogroup B / serotype 15 (strain H44/76) GN=NMH_1736 PE=3 SV=1	11.8132	3	metabolic process	cytoplasm	catalytic activity;metal ion binding;RNA binding	Cytoplasmic	#VALUE!	#VALUE!	#VALUE!	#VALUE!	#VALUE!	#VALUE!	#VALUE!	#VALUE!	#VALUE!	#VALUE!	#VALUE!	#VALUE!	#VALUE!	#VALUE!	#VALUE!	#VALUE!	#VALUE!	#VALUE!	#VALUE!	#VALUE!
E6MYX0	UPF0307 protein NMH_1969 OS=Neisseria meningitidis serogroup B / serotype 15 (strain H44/76) GN=NMH_1969 PE=3 SV=1	17.4157	3				Cytoplasmic	#VALUE!	#VALUE!	#VALUE!	#VALUE!	#VALUE!	#VALUE!	#VALUE!	#VALUE!	#VALUE!	#VALUE!	#VALUE!	#VALUE!	#VALUE!	#VALUE!	#VALUE!	#VALUE!	#VALUE!	#VALUE!	#VALUE!	#VALUE!
E6N054	Uncharacterized protein OS=Neisseria meningitidis serogroup B / serotype 15 (strain H44/76) GN=NMH_2234 PE=4 SV=1	11.0672	2				Cytoplasmic	#VALUE!	#VALUE!	#VALUE!	#VALUE!	#VALUE!	#VALUE!	#VALUE!	#VALUE!	#VALUE!	#VALUE!	#VALUE!	#VALUE!	#VALUE!	#VALUE!	#VALUE!	#VALUE!	#VALUE!	#VALUE!	#VALUE!	#VALUE!
E6MX87	Carbon-nitrogen hydrolase OS=Neisseria meningitidis serogroup B / serotype 15 (strain H44/76) GN=NMH_0692 PE=4 SV=1	18.4028	2	metabolic process		catalytic activity	Cytoplasmic	#VALUE!	#VALUE!	#VALUE!	#VALUE!	#VALUE!	#VALUE!	#VALUE!	#VALUE!	#VALUE!	#VALUE!	#VALUE!	#VALUE!	#VALUE!	#VALUE!	#VALUE!	#VALUE!	#VALUE!	#VALUE!	#VALUE!	#VALUE!
E6MXB3	tRNA/tmRNA (uracil-C(5))-methyltransferase OS=Neisseria meningitidis serogroup B / serotype 15 (strain H44/76) GN=trmA PE=3 SV=1	11.6022	3	metabolic process		catalytic activity	Cytoplasmic	#VALUE!	#VALUE!	#VALUE!	#VALUE!	#VALUE!	#VALUE!	#VALUE!	#VALUE!	#VALUE!	#VALUE!	#VALUE!	#VALUE!	#VALUE!	#VALUE!	#VALUE!	#VALUE!	#VALUE!	#VALUE!	#VALUE!	#VALUE!
E6MZR6	Pantothenate kinase OS=Neisseria meningitidis serogroup B / serotype 15 (strain H44/76) GN=NMH_2082 PE=3 SV=1	10.473	4	metabolic process	cytoplasm	catalytic activity;nucleotide binding	Cytoplasmic	#VALUE!	#VALUE!	#VALUE!	#VALUE!	#VALUE!	#VALUE!	#VALUE!	#VALUE!	#VALUE!	#VALUE!	#VALUE!	#VALUE!	#VALUE!	#VALUE!	#VALUE!	#VALUE!	#VALUE!	#VALUE!	#VALUE!	#VALUE!
E6N0I5	Ribonuclease 3 OS=Neisseria meningitidis serogroup B / serotype 15 (strain H44/76) GN=rnc PE=3 SV=1	16.318	4	metabolic process	cytoplasm	catalytic activity;metal ion binding;RNA binding	Cytoplasmic	#VALUE!	#VALUE!	#VALUE!	#VALUE!	#VALUE!	#VALUE!	#VALUE!	#VALUE!	#VALUE!	#VALUE!	#VALUE!	#VALUE!	#VALUE!	#VALUE!	#VALUE!	#VALUE!	#VALUE!	#VALUE!	#VALUE!	#VALUE!
E6MUE3	Helix-turn-helix family protein OS=Neisseria meningitidis serogroup B / serotype 15 (strain H44/76) GN=NMH_0389 PE=4 SV=1	34.1463	3			DNA binding	Unknown	#VALUE!	#VALUE!	#VALUE!	#VALUE!	#VALUE!	#VALUE!	#VALUE!	#VALUE!	#VALUE!	#VALUE!	#VALUE!	#VALUE!	#VALUE!	#VALUE!	#VALUE!	#VALUE!	#VALUE!	#VALUE!	#VALUE!	#VALUE!
E6N0L3	Uncharacterized protein OS=Neisseria meningitidis serogroup B / serotype 15 (strain H44/76) GN=NMH_2329 PE=4 SV=1	22.3938	4				Unknown	#VALUE!	#VALUE!	#VALUE!	#VALUE!	#VALUE!	#VALUE!	#VALUE!	#VALUE!	#VALUE!	#VALUE!	#VALUE!	#VALUE!	#VALUE!	#VALUE!	#VALUE!	#VALUE!	#VALUE!	#VALUE!	#VALUE!	#VALUE!
E6MVR8	Serine O-acetyltransferase OS=Neisseria meningitidis serogroup B / serotype 15 (strain H44/76) GN=cysE PE=4 SV=1	33.8235	4	metabolic process	cytoplasm	catalytic activity	Cytoplasmic	#VALUE!	#VALUE!	#VALUE!	#VALUE!	#VALUE!	#VALUE!	#VALUE!	#VALUE!	#VALUE!	#VALUE!	#VALUE!	#VALUE!	#VALUE!	#VALUE!	#VALUE!	#VALUE!	#VALUE!	#VALUE!	#VALUE!	#VALUE!
E6MVG9	tRNA modification GTPase MnmE OS=Neisseria meningitidis serogroup B / serotype 15 (strain H44/76) GN=trmE PE=3 SV=1	8.70536	2	metabolic process;regulation of biological process;response to stimulus	cytoplasm	catalytic activity;metal ion binding;nucleotide binding	Cytoplasmic	#VALUE!	#VALUE!	#VALUE!	#VALUE!	#VALUE!	#VALUE!	#VALUE!	#VALUE!	#VALUE!	0.00687848	#VALUE!	#VALUE!	#VALUE!	#VALUE!	#VALUE!	#VALUE!	#VALUE!	#VALUE!	#VALUE!	0.00129264
E6MXJ2	Transferrin-binding protein 1 OS=Neisseria meningitidis serogroup B / serotype 15 (strain H44/76) GN=NMH_1397 PE=4 SV=1	5.35519	4	transport	membrane	receptor activity;transporter activity	OuterMembrane	#VALUE!	#VALUE!	#VALUE!	#VALUE!	#VALUE!	#VALUE!	#VALUE!	#VALUE!	#VALUE!	#VALUE!	#VALUE!	#VALUE!	#VALUE!	#VALUE!	#VALUE!	#VALUE!	#VALUE!	#VALUE!	#VALUE!	#VALUE!
E6MWC1	DNA helicase OS=Neisseria meningitidis serogroup B / serotype 15 (strain H44/76) GN=uvrD PE=4 SV=1	7.48299	4	metabolic process	cytoplasm	catalytic activity;DNA binding;nucleotide binding	Cytoplasmic	#VALUE!	#VALUE!	#VALUE!	#VALUE!	#VALUE!	#VALUE!	#VALUE!	#VALUE!	#VALUE!	#VALUE!	#VALUE!	#VALUE!	#VALUE!	#VALUE!	#VALUE!	#VALUE!	#VALUE!	#VALUE!	#VALUE!	#VALUE!
E6MU46	UDP-N-acetylglucosamine 2-epimerase family protein OS=Neisseria meningitidis serogroup B / serotype 15 (strain H44/76) GN=NMH_0288 PE=4 SV=1	12.4668	3	metabolic process		catalytic activity	Cytoplasmic	#VALUE!	#VALUE!	#VALUE!	#VALUE!	#VALUE!	#VALUE!	#VALUE!	#VALUE!	#VALUE!	#VALUE!	#VALUE!	#VALUE!	#VALUE!	#VALUE!	#VALUE!	#VALUE!	#VALUE!	#VALUE!	#VALUE!	#VALUE!
E6MW09	Hemolysin secretion/activation ShlB/FhaC/HecB family protein OS=Neisseria meningitidis serogroup B / serotype 15 (strain H44/76) GN=NMH_0847 PE=4 SV=1	6.72269	3	transport			OuterMembrane	#VALUE!	#VALUE!	#VALUE!	#VALUE!	#VALUE!	#VALUE!	#VALUE!	#VALUE!	#VALUE!	#VALUE!	#VALUE!	#VALUE!	#VALUE!	#VALUE!	#VALUE!	#VALUE!	#VALUE!	#VALUE!	#VALUE!	#VALUE!
E6MWE1	Fic family protein OS=Neisseria meningitidis serogroup B / serotype 15 (strain H44/76) GN=NMH_0981 PE=4 SV=1	12.5654	2				Cytoplasmic	#VALUE!	#VALUE!	#VALUE!	#VALUE!	#VALUE!	#VALUE!	#VALUE!	#VALUE!	#VALUE!	#VALUE!	#VALUE!	#VALUE!	#VALUE!	#VALUE!	#VALUE!	#VALUE!	#VALUE!	#VALUE!	#VALUE!	#VALUE!
E6MXE5	Thymidylate synthase OS=Neisseria meningitidis serogroup B / serotype 15 (strain H44/76) GN=thyA PE=3 SV=1	9.09091	3	metabolic process	cytoplasm	catalytic activity	Cytoplasmic	#VALUE!	#VALUE!	#VALUE!	#VALUE!	#VALUE!	#VALUE!	#VALUE!	#VALUE!	#VALUE!	#VALUE!	#VALUE!	#VALUE!	#VALUE!	#VALUE!	#VALUE!	#VALUE!	#VALUE!	#VALUE!	#VALUE!	#VALUE!
E6MW07	Fic family protein OS=Neisseria meningitidis serogroup B / serotype 15 (strain H44/76) GN=NMH_0845 PE=4 SV=1	6.17021	2				Cytoplasmic	#VALUE!	#VALUE!	#VALUE!	#VALUE!	#VALUE!	#VALUE!	#VALUE!	#VALUE!	#VALUE!	#VALUE!	#VALUE!	#VALUE!	#VALUE!	#VALUE!	#VALUE!	#VALUE!	#VALUE!	#VALUE!	#VALUE!	#VALUE!
E6MUZ5	Ribosomal RNA small subunit methyltransferase G OS=Neisseria meningitidis serogroup B / serotype 15 (strain H44/76) GN=gidB PE=3 SV=1	10.1504	3	metabolic process	cytoplasm	catalytic activity	Cytoplasmic	#VALUE!	#VALUE!	#VALUE!	#VALUE!	#VALUE!	#VALUE!	#VALUE!	#VALUE!	#VALUE!	#VALUE!	#VALUE!	#VALUE!	#VALUE!	#VALUE!	#VALUE!	#VALUE!	#VALUE!	#VALUE!	#VALUE!	#VALUE!
E6MZX2	Uncharacterized protein OS=Neisseria meningitidis serogroup B / serotype 15 (strain H44/76) GN=NMH_2141 PE=4 SV=1	3.77224	4		membrane		Unknown	#VALUE!	#VALUE!	#VALUE!	#VALUE!	#VALUE!	#VALUE!	#VALUE!	#VALUE!	#VALUE!	#VALUE!	#VALUE!	#VALUE!	#VALUE!	#VALUE!	#VALUE!	#VALUE!	#VALUE!	#VALUE!	#VALUE!	#VALUE!
E6MWZ8	Iron-regulated frpC domain protein OS=Neisseria meningitidis serogroup B / serotype 15 (strain H44/76) GN=NMH_0601 PE=4 SV=1	36.2637	3				Unknown	#VALUE!	#VALUE!	#VALUE!	#VALUE!	#VALUE!	#VALUE!	#VALUE!	#VALUE!	#VALUE!	#VALUE!	#VALUE!	#VALUE!	#VALUE!	#VALUE!	#VALUE!	#VALUE!	#VALUE!	#VALUE!	#VALUE!	#VALUE!
E6MUW8	Preprotein translocase, SecY subunit OS=Neisseria meningitidis serogroup B / serotype 15 (strain H44/76) GN=secY PE=3 SV=1	5.27523	2	transport	membrane		CytoplasmicMembrane	#VALUE!	#VALUE!	#VALUE!	#VALUE!	#VALUE!	#VALUE!	#VALUE!	#VALUE!	#VALUE!	#VALUE!	#VALUE!	#VALUE!	#VALUE!	#VALUE!	#VALUE!	#VALUE!	#VALUE!	#VALUE!	#VALUE!	#VALUE!
E6MZZ8	Glycerol-3-phosphate regulon repressor OS=Neisseria meningitidis serogroup B / serotype 15 (strain H44/76) GN=NMH_2171 PE=4 SV=1	12.4514	2	metabolic process;regulation of biological process		DNA binding	Cytoplasmic	#VALUE!	#VALUE!	#VALUE!	#VALUE!	#VALUE!	#VALUE!	#VALUE!	#VALUE!	#VALUE!	#VALUE!	#VALUE!	#VALUE!	#VALUE!	#VALUE!	#VALUE!	#VALUE!	#VALUE!	#VALUE!	#VALUE!	#VALUE!
E6MX28	Quinolinate synthase A OS=Neisseria meningitidis serogroup B / serotype 15 (strain H44/76) GN=nadA PE=3 SV=1	9.76864	3	metabolic process	cytoplasm	catalytic activity;metal ion binding	Cytoplasmic	#VALUE!	#VALUE!	#VALUE!	#VALUE!	#VALUE!	#VALUE!	#VALUE!	#VALUE!	#VALUE!	#VALUE!	#VALUE!	#VALUE!	#VALUE!	#VALUE!	#VALUE!	#VALUE!	#VALUE!	#VALUE!	#VALUE!	#VALUE!
E6MZ12	Methyltransferase domain protein OS=Neisseria meningitidis serogroup B / serotype 15 (strain H44/76) GN=NMH_1684 PE=4 SV=1	8.05243	3	metabolic process		catalytic activity	Cytoplasmic	#VALUE!	#VALUE!	#VALUE!	#VALUE!	#VALUE!	#VALUE!	#VALUE!	#VALUE!	#VALUE!	#VALUE!	#VALUE!	#VALUE!	#VALUE!	#VALUE!	#VALUE!	#VALUE!	#VALUE!	#VALUE!	#VALUE!	#VALUE!
E6N0I6	GTPase Era OS=Neisseria meningitidis serogroup B / serotype 15 (strain H44/76) GN=era PE=3 SV=1	15.4321	2		cytoplasm;membrane	catalytic activity;nucleotide binding;RNA binding	CytoplasmicMembrane	#VALUE!	#VALUE!	#VALUE!	#VALUE!	#VALUE!	#VALUE!	#VALUE!	#VALUE!	#VALUE!	#VALUE!	#VALUE!	#VALUE!	#VALUE!	#VALUE!	#VALUE!	#VALUE!	#VALUE!	#VALUE!	#VALUE!	#VALUE!
E6MZQ5	Release factor glutamine methyltransferase OS=Neisseria meningitidis serogroup B / serotype 15 (strain H44/76) GN=hemK PE=3 SV=1	8.53659	2	metabolic process	membrane	catalytic activity	CytoplasmicMembrane	#VALUE!	#VALUE!	#VALUE!	#VALUE!	#VALUE!	#VALUE!	#VALUE!	#VALUE!	#VALUE!	#VALUE!	#VALUE!	#VALUE!	#VALUE!	#VALUE!	#VALUE!	#VALUE!	#VALUE!	#VALUE!	#VALUE!	#VALUE!
E6MYC7	Filamentous hemagglutinin family N-terminal domain protein OS=Neisseria meningitidis serogroup B / serotype 15 (strain H44/76) GN=NMH_1511 PE=4 SV=1	2.8817	4				OuterMembrane	#VALUE!	#VALUE!	#VALUE!	#VALUE!	#VALUE!	#VALUE!	#VALUE!	#VALUE!	#VALUE!	#VALUE!	#VALUE!	#VALUE!	#VALUE!	#VALUE!	#VALUE!	#VALUE!	#VALUE!	#VALUE!	#VALUE!	#VALUE!
E6MWX0	Alanine racemase OS=Neisseria meningitidis serogroup B / serotype 15 (strain H44/76) GN=alr PE=3 SV=1	9.65909	2	metabolic process		catalytic activity	Cytoplasmic	#VALUE!	#VALUE!	#VALUE!	#VALUE!	#VALUE!	#VALUE!	#VALUE!	#VALUE!	#VALUE!	#VALUE!	#VALUE!	#VALUE!	#VALUE!	#VALUE!	#VALUE!	#VALUE!	#VALUE!	#VALUE!	#VALUE!	#VALUE!
E6MVG0	Uncharacterized protein OS=Neisseria meningitidis serogroup B / serotype 15 (strain H44/76) GN=NMH_0166 PE=4 SV=1	21.0762	4				Unknown	#VALUE!	#VALUE!	#VALUE!	#VALUE!	#VALUE!	#VALUE!	#VALUE!	#VALUE!	#VALUE!	#VALUE!	#VALUE!	#VALUE!	#VALUE!	#VALUE!	#VALUE!	#VALUE!	#VALUE!	#VALUE!	#VALUE!	#VALUE!
E6MY68	DNA mismatch repair protein MutS OS=Neisseria meningitidis serogroup B / serotype 15 (strain H44/76) GN=mutS PE=3 SV=1	2.89352	2	metabolic process;response to stimulus		DNA binding;nucleotide binding	Cytoplasmic	#VALUE!	#VALUE!	#VALUE!	#VALUE!	#VALUE!	#VALUE!	#VALUE!	#VALUE!	#VALUE!	#VALUE!	#VALUE!	#VALUE!	#VALUE!	#VALUE!	#VALUE!	#VALUE!	#VALUE!	#VALUE!	#VALUE!	#VALUE!
E6MU86	Uncharacterized protein OS=Neisseria meningitidis serogroup B / serotype 15 (strain H44/76) GN=NMH_0328 PE=4 SV=1	15.1515	2				Unknown	#VALUE!	#VALUE!	#VALUE!	#VALUE!	#VALUE!	#VALUE!	#VALUE!	#VALUE!	#VALUE!	#VALUE!	#VALUE!	#VALUE!	#VALUE!	#VALUE!	#VALUE!	#VALUE!	#VALUE!	#VALUE!	#VALUE!	#VALUE!
E6MXA5	Uncharacterized protein OS=Neisseria meningitidis serogroup B / serotype 15 (strain H44/76) GN=NMH_1308 PE=4 SV=1	18.6047	2				Unknown	#VALUE!	#VALUE!	#VALUE!	#VALUE!	#VALUE!	#VALUE!	#VALUE!	#VALUE!	#VALUE!	#VALUE!	#VALUE!	#VALUE!	#VALUE!	#VALUE!	#VALUE!	#VALUE!	#VALUE!	#VALUE!	#VALUE!	#VALUE!
E6N0Q0	Uncharacterized protein OS=Neisseria meningitidis serogroup B / serotype 15 (strain H44/76) GN=NMH_2367 PE=4 SV=1	14.0575	3		cytoplasm	catalytic activity;nucleotide binding	Cytoplasmic	#VALUE!	#VALUE!	#VALUE!	#VALUE!	#VALUE!	#VALUE!	#VALUE!	#VALUE!	#VALUE!	#VALUE!	#VALUE!	#VALUE!	#VALUE!	#VALUE!	#VALUE!	#VALUE!	#VALUE!	#VALUE!	#VALUE!	#VALUE!
E6MYH2	Riboflavin biosynthesis protein RibD OS=Neisseria meningitidis serogroup B / serotype 15 (strain H44/76) GN=ribD PE=4 SV=1	10.5263	3	metabolic process		catalytic activity;metal ion binding;nucleotide binding	Cytoplasmic	#VALUE!	#VALUE!	#VALUE!	#VALUE!	#VALUE!	#VALUE!	#VALUE!	#VALUE!	#VALUE!	#VALUE!	#VALUE!	#VALUE!	#VALUE!	#VALUE!	#VALUE!	#VALUE!	#VALUE!	#VALUE!	#VALUE!	#VALUE!
E6N004	Uncharacterized protein OS=Neisseria meningitidis serogroup B / serotype 15 (strain H44/76) GN=NMH_2177 PE=4 SV=1	18.3857	3				Unknown	#VALUE!	#VALUE!	#VALUE!	#VALUE!	#VALUE!	#VALUE!	#VALUE!	#VALUE!	#VALUE!	#VALUE!	#VALUE!	#VALUE!	#VALUE!	#VALUE!	#VALUE!	#VALUE!	#VALUE!	#VALUE!	#VALUE!	#VALUE!
E6MY42	Succinate-semialdehyde dehydrogenase [NADP+] OS=Neisseria meningitidis serogroup B / serotype 15 (strain H44/76) GN=NMH_1282 PE=3 SV=1	7.96646	2	metabolic process		catalytic activity	Cytoplasmic	#VALUE!	#VALUE!	#VALUE!	#VALUE!	#VALUE!	#VALUE!	#VALUE!	#VALUE!	#VALUE!	#VALUE!	#VALUE!	#VALUE!	#VALUE!	#VALUE!	#VALUE!	#VALUE!	#VALUE!	#VALUE!	#VALUE!	#VALUE!
E6MWB2	Glutamate-ammonia-ligase adenylyltransferase OS=Neisseria meningitidis serogroup B / serotype 15 (strain H44/76) GN=glnE PE=3 SV=1	2.79018	2	metabolic process;regulation of biological process		catalytic activity;metal ion binding;nucleotide binding	Cytoplasmic	#VALUE!	#VALUE!	#VALUE!	#VALUE!	#VALUE!	#VALUE!	#VALUE!	#VALUE!	#VALUE!	#VALUE!	#VALUE!	#VALUE!	#VALUE!	#VALUE!	#VALUE!	#VALUE!	#VALUE!	#VALUE!	#VALUE!	#VALUE!
E6MX43	Competence protein comM OS=Neisseria meningitidis serogroup B / serotype 15 (strain H44/76) GN=NMH_0646 PE=4 SV=1	6.2249	2	metabolic process		catalytic activity;DNA binding;nucleotide binding	Cytoplasmic	#VALUE!	#VALUE!	#VALUE!	#VALUE!	#VALUE!	#VALUE!	#VALUE!	#VALUE!	#VALUE!	#VALUE!	#VALUE!	#VALUE!	#VALUE!	#VALUE!	#VALUE!	#VALUE!	#VALUE!	#VALUE!	#VALUE!	#VALUE!
E6MZ28	Transcription-repair-coupling factor OS=Neisseria meningitidis serogroup B / serotype 15 (strain H44/76) GN=mfd PE=3 SV=1	1.94332	2	cell organization and biogenesis;metabolic process;regulation of biological process;response to stimulus	cytoplasm	catalytic activity;DNA binding;nucleotide binding	CytoplasmicMembrane	#VALUE!	#VALUE!	#VALUE!	#VALUE!	#VALUE!	#VALUE!	#VALUE!	#VALUE!	#VALUE!	#VALUE!	#VALUE!	#VALUE!	#VALUE!	#VALUE!	#VALUE!	#VALUE!	#VALUE!	#VALUE!	#VALUE!	#VALUE!
E6MU31	Neisseria PilC family protein OS=Neisseria meningitidis serogroup B / serotype 15 (strain H44/76) GN=NMH_0273 PE=4 SV=1	4.66733	3				OuterMembrane	#VALUE!	#VALUE!	#VALUE!	#VALUE!	#VALUE!	#VALUE!	#VALUE!	#VALUE!	#VALUE!	#VALUE!	#VALUE!	#VALUE!	#VALUE!	#VALUE!	#VALUE!	#VALUE!	#VALUE!	#VALUE!	#VALUE!	#VALUE!
E6MXS1	Cys-tRNA(Pro)/Cys-tRNA(Cys) deacylase OS=Neisseria meningitidis serogroup B / serotype 15 (strain H44/76) GN=NMH_1479 PE=3 SV=1	14.8649	2	metabolic process;regulation of biological process		catalytic activity	Cytoplasmic	#VALUE!	#VALUE!	#VALUE!	#VALUE!	#VALUE!	#VALUE!	#VALUE!	#VALUE!	#VALUE!	#VALUE!	#VALUE!	#VALUE!	#VALUE!	#VALUE!	#VALUE!	#VALUE!	#VALUE!	#VALUE!	#VALUE!	#VALUE!
E6MXR2	Uncharacterized protein OS=Neisseria meningitidis serogroup B / serotype 15 (strain H44/76) GN=NMH_1467 PE=4 SV=1	4.44079	2				Unknown	#VALUE!	#VALUE!	#VALUE!	#VALUE!	#VALUE!	#VALUE!	#VALUE!	#VALUE!	#VALUE!	#VALUE!	#VALUE!	#VALUE!	#VALUE!	#VALUE!	#VALUE!	#VALUE!	#VALUE!	#VALUE!	#VALUE!	#VALUE!
E6MYA7	DNA-binding protein OS=Neisseria meningitidis serogroup B / serotype 15 (strain H44/76) GN=NMH_1654 PE=4 SV=1	13.0952	3			DNA binding	Unknown	#VALUE!	#VALUE!	#VALUE!	#VALUE!	#VALUE!	#VALUE!	#VALUE!	#VALUE!	#VALUE!	#VALUE!	#VALUE!	#VALUE!	#VALUE!	#VALUE!	#VALUE!	#VALUE!	#VALUE!	#VALUE!	#VALUE!	#VALUE!
E6MUL7	Fic family protein OS=Neisseria meningitidis serogroup B / serotype 15 (strain H44/76) GN=NMH_0465 PE=4 SV=1	13.7652	2				Cytoplasmic	#VALUE!	#VALUE!	#VALUE!	#VALUE!	#VALUE!	#VALUE!	#VALUE!	#VALUE!	#VALUE!	#VALUE!	#VALUE!	#VALUE!	#VALUE!	#VALUE!	#VALUE!	#VALUE!	#VALUE!	#VALUE!	#VALUE!	#VALUE!
E6N0C2	DNA repair protein radA OS=Neisseria meningitidis serogroup B / serotype 15 (strain H44/76) GN=radA PE=3 SV=1	5.28541	2	metabolic process;response to stimulus		catalytic activity;DNA binding;metal ion binding;nucleotide binding	Cytoplasmic	#VALUE!	#VALUE!	#VALUE!	#VALUE!	#VALUE!	#VALUE!	#VALUE!	#VALUE!	#VALUE!	#VALUE!	#VALUE!	#VALUE!	#VALUE!	#VALUE!	#VALUE!	#VALUE!	#VALUE!	#VALUE!	#VALUE!	#VALUE!
E6MW20	16S rRNA processing protein RimM OS=Neisseria meningitidis serogroup B / serotype 15 (strain H44/76) GN=rimM PE=3 SV=1	15.625	3	metabolic process	cytoplasm;ribosome		Cytoplasmic	#VALUE!	#VALUE!	#VALUE!	#VALUE!	#VALUE!	#VALUE!	#VALUE!	#VALUE!	#VALUE!	#VALUE!	#VALUE!	#VALUE!	#VALUE!	#VALUE!	#VALUE!	#VALUE!	#VALUE!	#VALUE!	#VALUE!	#VALUE!
E6MZK2	Carbonic anhydrase OS=Neisseria meningitidis serogroup B / serotype 15 (strain H44/76) GN=NMH_2017 PE=3 SV=1	10.5769	2			catalytic activity;metal ion binding	Cytoplasmic	#VALUE!	#VALUE!	#VALUE!	#VALUE!	#VALUE!	#VALUE!	#VALUE!	#VALUE!	#VALUE!	#VALUE!	#VALUE!	#VALUE!	#VALUE!	#VALUE!	#VALUE!	#VALUE!	#VALUE!	#VALUE!	#VALUE!	#VALUE!
E6MV04	Uncharacterized HTH-type transcriptional regulator yafC OS=Neisseria meningitidis serogroup B / serotype 15 (strain H44/76) GN=NMH_0009 PE=4 SV=1	6.68896	2	metabolic process;regulation of biological process		DNA binding	Cytoplasmic	#VALUE!	#VALUE!	#VALUE!	#VALUE!	#VALUE!	#VALUE!	#VALUE!	#VALUE!	#VALUE!	#VALUE!	#VALUE!	#VALUE!	#VALUE!	#VALUE!	#VALUE!	#VALUE!	#VALUE!	#VALUE!	#VALUE!	#VALUE!
E6MX23	Aldose 1-epimerase family protein OS=Neisseria meningitidis serogroup B / serotype 15 (strain H44/76) GN=NMH_0626 PE=4 SV=1	10.7143	2	metabolic process		catalytic activity	Periplasmic	#VALUE!	#VALUE!	#VALUE!	#VALUE!	#VALUE!	#VALUE!	#VALUE!	#VALUE!	#VALUE!	#VALUE!	#VALUE!	#VALUE!	#VALUE!	#VALUE!	#VALUE!	#VALUE!	#VALUE!	#VALUE!	#VALUE!	#VALUE!
E6MW84	Glyceraldehyde-3-phosphate dehydrogenase OS=Neisseria meningitidis serogroup B / serotype 15 (strain H44/76) GN=gap PE=3 SV=1	8.45481	2	metabolic process		catalytic activity;nucleotide binding	Cytoplasmic	#VALUE!	#VALUE!	#VALUE!	#VALUE!	#VALUE!	#VALUE!	#VALUE!	#VALUE!	#VALUE!	#VALUE!	#VALUE!	#VALUE!	#VALUE!	#VALUE!	#VALUE!	#VALUE!	#VALUE!	#VALUE!	#VALUE!	#VALUE!
E6MX93	Guanylate kinase OS=Neisseria meningitidis serogroup B / serotype 15 (strain H44/76) GN=gmk PE=3 SV=1	12.1951	2	metabolic process	cytoplasm	catalytic activity;nucleotide binding	Cytoplasmic	#VALUE!	#VALUE!	#VALUE!	#VALUE!	#VALUE!	#VALUE!	#VALUE!	#VALUE!	#VALUE!	#VALUE!	#VALUE!	#VALUE!	#VALUE!	#VALUE!	#VALUE!	#VALUE!	#VALUE!	#VALUE!	#VALUE!	#VALUE!
E6MXX7	Uncharacterized protein OS=Neisseria meningitidis serogroup B / serotype 15 (strain H44/76) GN=NMH_1215 PE=4 SV=1	52.459	2				Unknown	#VALUE!	#VALUE!	#VALUE!	#VALUE!	#VALUE!	#VALUE!	#VALUE!	#VALUE!	#VALUE!	#VALUE!	#VALUE!	#VALUE!	#VALUE!	#VALUE!	#VALUE!	#VALUE!	#VALUE!	#VALUE!	#VALUE!	#VALUE!
E6MVY8	Fun OS=Neisseria meningitidis serogroup B / serotype 15 (strain H44/76) GN=NMH_0826 PE=4 SV=1	4.89642	2				Cytoplasmic	#VALUE!	#VALUE!	#VALUE!	#VALUE!	#VALUE!	#VALUE!	#VALUE!	#VALUE!	#VALUE!	#VALUE!	#VALUE!	#VALUE!	#VALUE!	#VALUE!	#VALUE!	#VALUE!	#VALUE!	#VALUE!	#VALUE!	#VALUE!
E6MX90	Phosphopantothenoylcysteine decarboxylase/phosphopantothenate--cysteine ligase OS=Neisseria meningitidis serogroup B / serotype 15 (strain H44/76) GN=coaBC PE=4 SV=1	6.34518	2	metabolic process		catalytic activity;nucleotide binding	Cytoplasmic	#VALUE!	#VALUE!	#VALUE!	#VALUE!	#VALUE!	#VALUE!	#VALUE!	#VALUE!	#VALUE!	#VALUE!	#VALUE!	#VALUE!	#VALUE!	#VALUE!	#VALUE!	#VALUE!	#VALUE!	#VALUE!	#VALUE!	#VALUE!
E6MYJ5	Riboflavin biosynthesis protein OS=Neisseria meningitidis serogroup B / serotype 15 (strain H44/76) GN=ribF PE=3 SV=1	8.16993	2	metabolic process		catalytic activity;nucleotide binding	Cytoplasmic	#VALUE!	#VALUE!	#VALUE!	#VALUE!	#VALUE!	#VALUE!	#VALUE!	#VALUE!	#VALUE!	#VALUE!	#VALUE!	#VALUE!	#VALUE!	#VALUE!	#VALUE!	#VALUE!	#VALUE!	#VALUE!	#VALUE!	#VALUE!
E6MXP6	Magnesium chelatase, subunit ChlI family protein OS=Neisseria meningitidis serogroup B / serotype 15 (strain H44/76) GN=NMH_1453 PE=4 SV=1	6.88073	2	metabolic process;response to stimulus		catalytic activity;DNA binding;nucleotide binding;RNA binding	Cytoplasmic	#VALUE!	#VALUE!	#VALUE!	#VALUE!	#VALUE!	#VALUE!	#VALUE!	#VALUE!	#VALUE!	#VALUE!	#VALUE!	#VALUE!	#VALUE!	#VALUE!	#VALUE!	#VALUE!	#VALUE!	#VALUE!	#VALUE!	#VALUE!
E6MZ09	Low molecular weight phosphotyrosine phosphatase family protein OS=Neisseria meningitidis serogroup B / serotype 15 (strain H44/76) GN=NMH_1681 PE=4 SV=1	28.6486	2	metabolic process		catalytic activity	Cytoplasmic	#VALUE!	#VALUE!	#VALUE!	#VALUE!	#VALUE!	#VALUE!	#VALUE!	#VALUE!	#VALUE!	#VALUE!	#VALUE!	#VALUE!	#VALUE!	#VALUE!	#VALUE!	#VALUE!	#VALUE!	#VALUE!	#VALUE!	#VALUE!
E6MZ91	UvrABC system protein B OS=Neisseria meningitidis serogroup B / serotype 15 (strain H44/76) GN=uvrB PE=3 SV=1	3.91061	2	cell communication;metabolic process;response to stimulus	cytoplasm	catalytic activity;DNA binding;nucleotide binding;protein binding	Cytoplasmic	#VALUE!	#VALUE!	#VALUE!	#VALUE!	#VALUE!	#VALUE!	#VALUE!	#VALUE!	#VALUE!	#VALUE!	#VALUE!	#VALUE!	#VALUE!	#VALUE!	#VALUE!	#VALUE!	#VALUE!	#VALUE!	#VALUE!	#VALUE!
E6N0C8	Exodeoxyribonuclease V, beta subunit OS=Neisseria meningitidis serogroup B / serotype 15 (strain H44/76) GN=recB PE=3 SV=1	2.24252	2	metabolic process;response to stimulus		catalytic activity;DNA binding;metal ion binding;nucleotide binding	Cytoplasmic	#VALUE!	#VALUE!	#VALUE!	#VALUE!	#VALUE!	#VALUE!	#VALUE!	#VALUE!	#VALUE!	#VALUE!	#VALUE!	#VALUE!	#VALUE!	#VALUE!	#VALUE!	#VALUE!	#VALUE!	#VALUE!	#VALUE!	#VALUE!
E6N0M6	Ferrochelatase OS=Neisseria meningitidis serogroup B / serotype 15 (strain H44/76) GN=hemH PE=3 SV=1	5.83333	2	metabolic process	cytoplasm	catalytic activity;metal ion binding	Cytoplasmic	#VALUE!	#VALUE!	#VALUE!	#VALUE!	#VALUE!	#VALUE!	#VALUE!	#VALUE!	#VALUE!	#VALUE!	#VALUE!	#VALUE!	#VALUE!	#VALUE!	#VALUE!	#VALUE!	#VALUE!	#VALUE!	#VALUE!	#VALUE!
E6MZN5	DNA ligase OS=Neisseria meningitidis serogroup B / serotype 15 (strain H44/76) GN=NMH_2051 PE=4 SV=1	7.29927	2	metabolic process;response to stimulus		catalytic activity;nucleotide binding	Unknown	#VALUE!	#VALUE!	#VALUE!	#VALUE!	#VALUE!	#VALUE!	#VALUE!	#VALUE!	#VALUE!	#VALUE!	#VALUE!	#VALUE!	#VALUE!	#VALUE!	#VALUE!	#VALUE!	#VALUE!	#VALUE!	#VALUE!	#VALUE!
E6MW51	Uncharacterized protein OS=Neisseria meningitidis serogroup B / serotype 15 (strain H44/76) GN=NMH_0889 PE=4 SV=1	8.09859	2				Cytoplasmic	#VALUE!	#VALUE!	#VALUE!	#VALUE!	#VALUE!	#VALUE!	#VALUE!	#VALUE!	#VALUE!	#VALUE!	#VALUE!	#VALUE!	#VALUE!	#VALUE!	#VALUE!	#VALUE!	#VALUE!	#VALUE!	#VALUE!	#VALUE!
E6MVP2	Transporter, lactate permease family protein OS=Neisseria meningitidis serogroup B / serotype 15 (strain H44/76) GN=NMH_0730 PE=4 SV=1	5.49242	2	transport	membrane	transporter activity	CytoplasmicMembrane	#VALUE!	#VALUE!	#VALUE!	#VALUE!	#VALUE!	#VALUE!	#VALUE!	#VALUE!	#VALUE!	#VALUE!	#VALUE!	#VALUE!	#VALUE!	#VALUE!	#VALUE!	#VALUE!	#VALUE!	#VALUE!	#VALUE!	#VALUE!
E6MYB6	Filamentous hemagglutinin family N-terminal domain protein OS=Neisseria meningitidis serogroup B / serotype 15 (strain H44/76) GN=NMH_1663 PE=4 SV=1	0.739919	2				OuterMembrane	#VALUE!	#VALUE!	#VALUE!	#VALUE!	#VALUE!	#VALUE!	#VALUE!	#VALUE!	#VALUE!	#VALUE!	#VALUE!	#VALUE!	#VALUE!	#VALUE!	#VALUE!	#VALUE!	#VALUE!	#VALUE!	#VALUE!	#VALUE!
E6MV66	Tetrapyrrole methylase family protein OS=Neisseria meningitidis serogroup B / serotype 15 (strain H44/76) GN=NMH_0072 PE=4 SV=1	10.2679	2	metabolic process		catalytic activity	Cytoplasmic	#VALUE!	#VALUE!	#VALUE!	#VALUE!	#VALUE!	#VALUE!	#VALUE!	#VALUE!	#VALUE!	#VALUE!	#VALUE!	#VALUE!	#VALUE!	#VALUE!	#VALUE!	#VALUE!	#VALUE!	#VALUE!	#VALUE!	#VALUE!
E6MWQ8	Octanoyltransferase OS=Neisseria meningitidis serogroup B / serotype 15 (strain H44/76) GN=lipB PE=3 SV=1	10.628	2	metabolic process	cytoplasm	catalytic activity	Cytoplasmic	#VALUE!	#VALUE!	#VALUE!	#VALUE!	#VALUE!	#VALUE!	#VALUE!	#VALUE!	#VALUE!	#VALUE!	#VALUE!	#VALUE!	#VALUE!	#VALUE!	#VALUE!	#VALUE!	#VALUE!	#VALUE!	#VALUE!	#VALUE!

## Sheet: fold change (log2)
Accession	Cys1	Cys2	Cys3	Cys4	Cys5	SO41	SO42	SO43	SO44	SO45
E6MTX3	-0.461673	0.0790071	0.265375	0.514684	0.662435	-0.287379	-0.0621601	0.00764774	0.151165	-0.0897154
E6MTX6	-0.338011	-0.126255	-0.206249	-0.147118	0.0423684	-0.0331437	0.251537	0.368073	0.378315	0.309731
E6MTX9	-0.292736	-0.341086	-0.182484	-0.223524	-0.156737	4.16583e-05	0.190102	0.420205	0.467014	0.144279
E6MTY1	-0.672936	0.0945373	-0.137661	0.448269	0.514159	-0.592914	0.337632	0.437021	0.610621	1.02549
E6MTY2	-0.0232458	-0.17836	-0.181386	-0.0148224	-0.214487	-0.169942	0.520054	1.14853	0.583021	-0.348704
E6MTZ3	-1.00471	-0.00430527	0.0524411	-0.120812	0.459966	0.111581	0.148677	0.0410414	0.00302943	-1.51838
E6MTZ7	-0.529024	-0.00909551	0.360515	0.289917	0.0731825	0.294219	0.647845	0.837588	0.387217	-0.699645
E6MU00	-0.0238166	0.0214752	0.0583579	0.1045	-0.129636	0.318343	0.391215	0.378926	0.246421	-0.890905
E6MU09	-0.0734635	-0.350294	-0.108391	0.106172	0.307963	-0.363269	0.108138	-0.269026	0.183211	0.179649
E6MU17	-0.42474	-0.00348134	-0.166419	-0.145661	-0.181575	-0.132584	-0.127012	0.373093	0.480181	-0.569539
E6MU23	-1.14795	0.165175	0.438374	0.566779	0.678529	-1.14349	-1.0937	-0.829835	-0.409857	-0.563861
E6MU24	-0.80143	-0.00561504	-0.161087	0.93525	0.576309	-1.10966	-0.699747	0.412778	0.0212491	-0.0845288
E6MU26	-0.0358022	0.0481932	-0.0512798	-0.00480993	0.188383	-0.323066	0.0246064	0.150519	0.210777	0.101946
E6MU33	-0.613111	-0.233759	0.0284021	0.0123725	-0.456992	-0.185949	0.281217	0.612184	0.580156	0.197595
E6MU34	-0.735547	-0.578131	-0.538406	-0.336168	0.0532829	-0.180769	-0.001371	0.193984	0.349539	0.581339
E6MU37	-0.802044	-0.47723	-0.140934	-0.137284	0.438901	-0.861531	-0.777771	-0.372532	0.326073	0.247931
E6MU39	0.517705	0.468948	0.258602	0.0370566	-0.740119	0.614914	0.585239	0.660811	0.484212	-2.08273
E6MU44	-0.85035	-0.656472	-0.703559	-0.471102	-0.285446	0.368128	0.186974	0.357453	0.512263	1.1294
E6MU45	-3.02189	-1.01857	-0.865815	-0.751978	-1.85238	1.54075	1.4935	1.42761	0.83967	1.21828
E6MU48	-0.0934175	-0.180859	-0.131391	-0.401757	-0.223088	0.480434	0.853158	0.911824	0.626068	-0.113511
E6MU54	-0.362446	0.16513	0.246181	0.466678	0.159681	0.169897	2.08863	0.3853	0.417995	-0.361001
E6MU59	-1.44843	-0.484645	-0.476701	0.31459	0.0189857	-0.541287	-1.46768	-0.134439	-0.821757	-0.442496
E6MU62	0.0707097	0.177149	0.254252	0.319021	-0.0994485	-0.607131	-0.288452	0.00917246	-0.00576444	-0.314702
E6MU64	-0.301271	-0.164235	-0.315088	-0.25605	0.195246	0.260724	0.266497	0.0873764	-0.0230598	0.0681455
E6MU77	-0.524397	0.0903266	0.205003	0.241567	0.370332	-0.00692627	0.0820191	0.373879	0.263578	-0.0603522
E6MU78	-2.29538	-0.274333	0.0981658	0.042478	0.351994	-0.760902	0.159676	-0.360776	-0.0920464	0.0724603
E6MU82	0.0476983	0.0834118	-0.0944214	-0.104452	-0.0802321	0.151612	0.446944	0.485646	0.337436	-0.0205425
E6MU83	-0.425473	-0.0263762	0.0486056	0.164811	0.0924495	-0.0743028	0.292034	0.444654	0.235315	0.00653962
E6MU91	-0.450079	0.183982	-0.113701	0.118656	-0.0181482	-0.112653	0.372816	0.22086	0.0377953	-0.502486
E6MU92	-1.17462	0.0583803	-1.08818	-0.504494	-0.816173	0.239385	0.882974	0.873945	0.707579	0.347977
E6MU96	-0.0706368	-0.134794	-0.147817	-0.136538	0.0182009	0.258367	0.424318	0.430557	0.375992	-0.519475
E6MU97	0.130788	-0.251623	-0.541913	-0.378979	-0.316823	0.253213	0.555562	0.717912	0.513627	0.0108792
E6MU98	0.0338298	-0.225824	-0.386439	-0.383031	-0.272302	0.327472	0.527926	0.592252	0.475556	0.0151092
E6MU99	0.0449542	-0.263065	-0.437333	-0.368078	-0.169451	0.217808	0.548281	0.534505	0.450154	0.236056
E6MUA0	-0.0320841	-0.233174	-0.397772	-0.360481	-0.303982	0.210573	0.51157	0.515098	0.443354	-0.0119452
E6MUA1	-0.074235	-0.204732	-0.336277	-0.291207	-0.188758	0.124785	0.462836	0.445019	0.402834	0.065117
E6MUA3	-0.102055	-0.160316	-0.277346	-0.21379	-0.125168	0.190599	0.444437	0.511432	0.37736	-0.00371605
E6MUA6	-0.0441261	-0.382113	-0.416974	-0.300501	-0.311843	0.299816	0.552912	0.646039	0.489736	0.0575022
E6MUA7	0.122539	-0.0880691	-0.309364	-0.197899	0.0160438	0.377607	0.572652	0.564651	0.548258	-0.626117
E6MUA8	-0.0124041	-0.118787	-0.256937	-0.243036	-0.174938	0.243099	0.516526	0.562045	0.447971	-0.327612
E6MUC4	-6.16843	-6.84189	-6.84828	-7.024	-7.2689	1.22417	1.66478	1.52127	1.44682	1.05471
E6MUC5	-5.34788	-6.62131	-6.84828	-7.024	-7.2689	1.27507	1.78886	1.71861	1.4204	0.457176
E6MUC8	-1.0312	-0.0985326	0.0284179	0.176088	0.173207	-0.13712	0.157561	0.212016	0.235025	-0.0288171
E6MUD0	-0.765962	-0.69673	-0.710708	-0.858449	-0.720408	0.430604	0.93802	1.04044	1.01531	0.388594
E6MUF6	-6.16843	-6.84189	-4.89809	-7.024	-7.17669	1.48085	1.6412	1.59952	1.3101	0.816985
E6MUF9	-1.08829	-0.756933	-0.230608	-0.469886	-0.126887	0.0182868	0.739247	0.698126	1.40758	0.0601292
E6MUG4	-1.99546	-0.558474	-1.27694	0.0776528	0.140523	0.35473	-0.00598246	0.514873	-0.00804466	0.171394
E6MUJ4	0.0842878	0.187732	0.163641	0.211643	-0.0824834	-0.163714	0.0805467	0.319902	0.392472	-0.90813
E6MUJ9	-0.57569	-0.254435	-0.234021	-0.0552271	0.0814591	-0.389034	0.167112	0.455324	0.493727	-0.0440961
E6MUK0	-1.00072	-0.105658	0.175266	0.302765	0.428866	-0.401522	-0.313501	-0.129702	0.0954407	0.108495
E6MUK4	-0.367626	0.043561	-0.0362492	0.192347	0.491803	-0.493712	-0.814223	0.152398	0.122347	-0.71084
E6MUL6	-0.886823	0.217315	0.587895	0.0220546	0.62537	-2.1278	-1.99139	-0.614397	0.130163	0.406687
E6MUM0	-0.409484	-0.00244433	-0.171559	-0.0171647	0.0342828	0.191632	0.389674	0.589396	0.55498	-0.226702
E6MUM7	-1.57532	0.153751	0.514882	1.25876	0.585571	-1.77176	-0.714737	-0.2501	0.30861	-0.203896
E6MUN5	-0.641673	0.0627174	-0.552744	-0.0396525	-0.51717	0.106273	1.14268	1.09407	1.10701	-0.209297
E6MUN8	-2.43277	-0.238251	-0.168027	0.297364	-0.580033	-1.10056	-0.0205723	0.21863	0.329659	0.508913
E6MUN9	-2.11874	0.0276235	-0.110753	0.0857652	0.437833	-0.999834	0.049044	0.869591	0.768893	0.644353
E6MUP1	-0.593638	-0.700316	-0.575646	-0.698086	-0.473888	0.257916	0.513165	0.728278	0.616395	0.457727
E6MUP2	-0.0481648	-0.273798	-0.386046	-0.450083	-0.257741	0.349748	0.599817	0.534868	0.423765	0.0686925
E6MUP5	-0.366932	-0.164682	-0.0491934	0.0405842	-0.166545	-0.123976	1.05804	0.49743	0.650367	-0.159996
E6MUP6	-6.16843	-6.84189	-6.84828	-7.024	-7.2689	1.26784	1.71252	1.64997	1.46073	1.23708
E6MUQ1	-0.558097	-0.128747	0.197368	0.412368	0.0105978	-0.314641	-0.68868	0.354157	0.428256	-0.828354
E6MUQ4	-0.00532965	0.360657	-0.0218086	-0.379953	-4.08928	0.826411	1.22147	1.31021	0.838006	-1.69315
E6MUQ5	-0.125184	0.277565	0.345149	0.0668788	-1.79857	0.611514	0.96321	0.994762	0.873496	-0.486625
E6MUQ6	0.321951	0.290315	0.72531	0.28107	-1.24247	0.567672	0.783032	0.842984	0.194843	-2.81216
E6MUQ8	-1.185	-0.134306	-0.0760644	-0.112006	0.118698	0.23955	0.107122	0.208463	0.16279	0.399851
E6MUQ9	-0.614026	-0.206137	-0.334061	0.0436073	0.15733	0.328408	0.203111	0.37531	0.301264	0.477914
E6MUR0	-0.0951675	-0.262663	-0.0468644	-0.0876114	0.191456	0.22497	0.153378	0.0965555	0.11196	0.314936
E6MUR7	0.0961979	0.293794	0.144665	0.103934	0.573245	-0.486219	-0.128755	0.243588	0.0597642	-0.26624
E6MUR9	0.145719	0.417651	0.188078	0.392084	0.171758	-0.214343	-0.222305	0.0400364	-0.0665977	-0.777407
E6MUS0	-0.0359726	-1.90728	0.540278	-0.148174	-0.116219	-1.23907	-0.227945	-0.587111	-0.239357	-1.02944
E6MUS2	-0.794219	0.409042	0.519378	0.709881	0.493574	-0.772372	-0.58826	-0.477091	-0.24818	-1.22751
E6MUS3	-0.106867	0.0042513	-0.237482	-0.389953	-0.773188	0.0674224	0.778209	0.690897	0.893145	0.482644
E6MUS4	-0.102751	0.0101336	-0.332398	-0.227711	-0.645176	0.460695	0.308069	0.7429	0.530057	0.459615
E6MUS9	-3.1749	0.516497	0.769404	0.789635	1.20017	-1.85909	-1.72101	-0.565061	-1.38962	-0.201744
E6MUU1	-0.689126	-0.0599307	0.0077739	-0.123919	0.115036	-0.769773	0.224233	0.188329	0.371649	0.585649
E6MUU6	-0.131329	0.147407	0.155949	0.264356	0.41932	-0.602847	-0.259456	-0.150532	-0.00290255	-0.109429
E6MUU9	0.0768534	-0.208966	-0.393058	-0.36752	-0.314715	0.230647	0.450905	0.476511	0.436319	-0.0249005
E6MUV2	0.0937426	-0.0888368	-0.523543	-0.423646	-0.398573	0.26377	0.637998	0.599291	0.531925	0.0288573
E6MUV3	-0.00755536	-0.261255	-0.415375	-0.492611	-0.428039	0.368427	0.562856	0.573625	0.474036	0.0865835
E6MUV4	0.234427	-0.379191	-0.501934	-0.590295	-0.338907	0.366117	0.609098	0.582392	0.412171	-0.123272
E6MUV5	0.151752	-0.188133	-0.40972	-0.427609	-0.584335	0.348464	0.663149	0.643956	0.55165	0.032984
E6MUV6	0.277912	-0.132045	-0.438486	-0.407198	-0.229154	0.459974	0.801067	0.481716	0.447766	-1.47058
E6MUV7	0.0134386	-0.400639	-0.421013	-0.265399	-0.372738	0.296274	0.484612	0.303598	0.393534	-0.134943
E6MUV8	0.102903	-0.244689	-0.414544	-0.385402	-0.35316	0.268487	0.486128	0.531412	0.403876	0.0194715
E6MUV9	-0.0165589	-0.168305	-0.211852	-0.0918647	0.0666759	0.552181	0.398874	0.332398	0.193647	-0.231895
E6MUW0	0.344989	-0.3184	-0.431105	-0.264913	-0.333234	0.495745	0.836354	0.761516	0.6153	-1.28238
E6MUW1	0.117494	-0.213374	-0.372472	-0.352903	-0.352161	0.414284	0.455388	0.590097	0.47953	-0.114684
E6MUW2	0.114699	-0.240653	-0.347047	-0.340633	-0.319108	0.558422	0.635831	0.660709	0.541605	-0.720025
E6MUW3	-0.0383424	-0.34192	-0.471417	-0.421142	-0.189507	0.236874	0.426101	0.480728	0.401402	0.199204
E6MUW4	0.102665	-0.290709	-0.466796	-0.438278	-0.493274	0.28922	0.544799	0.575049	0.456564	0.249549
E6MUW5	0.121775	-0.211951	-0.387756	-0.438885	-0.248852	0.37992	0.615742	0.538188	0.472425	0.0403682
E6MUW6	0.246496	-0.150285	-0.30972	-0.392147	-0.584344	0.407783	0.64694	0.671036	0.582196	-0.135725
E6MUW7	0.0901237	-0.259422	-0.559619	-0.516896	-0.54173	0.289102	0.563535	0.644933	0.52228	0.21253
E6MUW9	0.186894	-0.106421	-0.30457	-0.274155	-0.267101	0.381789	0.660387	0.644899	0.535305	-0.507594
E6MUX0	-0.120478	-0.223466	-0.406174	-0.260924	-0.0787447	0.222795	0.359753	0.586361	0.423262	0.0423377
E6MUX1	-0.186139	0.0636849	-0.42272	-0.182764	0.26964	0.484205	0.475447	0.237397	0.406738	-0.397498
E6MUX2	-0.617281	-0.00229886	-0.0814823	0.0758201	0.218386	0.0743778	0.226322	-0.0867523	0.349127	0.273078
E6MUX3	-0.441466	-0.222295	0.05523	0.0614287	0.232778	-0.264326	0.0659265	0.0257443	0.175708	0.208107
E6MUX4	-0.648669	0.140599	-0.00162592	-0.170269	-0.574214	0.0975114	0.578691	0.424226	0.657793	0.0599972
E6MUX5	-0.535156	-0.455817	-0.20679	-0.185622	-0.0596702	-0.173903	0.311767	0.556372	0.38684	0.589513
E6MUX7	0.213876	-0.0254847	-0.139402	0.0259759	-0.0773825	0.281964	0.778931	0.468965	0.462717	-0.620012
E6MUY1	-0.333287	1.30475	0.73042	0.999442	1.07763	-2.83546	-3.67906	-2.70874	-1.6895	-1.42505
E6MUY3	-0.0925689	0.167528	-0.174072	-0.476541	-0.411617	0.199151	0.27276	0.782068	0.82348	-0.540799
E6MUY5	-0.277956	-0.0494418	0.0171518	0.196207	0.0667689	0.126819	0.216636	0.533453	0.541915	-0.434331
E6MUY6	-0.122198	-0.0168674	-0.242665	-0.22225	-1.19562	0.128297	0.507516	0.757571	0.60205	0.0192679
E6MUY7	-0.625574	-0.0983825	0.0234352	0.0555022	-0.0170528	-0.18973	-0.0863178	0.0144948	0.13937	0.307384
E6MUZ2	0.199022	0.13271	-0.0310477	0.101267	-0.347253	0.146635	0.412051	0.762007	0.672794	-1.18176
E6MUZ7	-1.23539	-0.557844	-0.377982	-0.035617	0.0692419	0.0291122	0.28912	0.448126	0.385919	-0.12793
E6MV02	-0.480505	-0.0399218	-0.181809	-0.141205	0.0148017	0.073329	0.438461	0.600226	0.468181	-0.141936
E6MV09	-0.297221	-0.566981	-0.238727	-0.0992144	-0.0444276	-0.147285	0.0891676	0.243364	0.298705	-0.738782
E6MV10	-0.180764	0.101924	-0.131086	-0.0909787	0.164244	-0.194089	-0.012478	0.314775	0.172678	-0.465152
E6MV11	0.0433165	0.51644	0.235449	0.53415	0.146327	-0.18218	0.730498	0.659151	0.620311	-0.668514
E6MV12	-0.0931123	-0.0872894	-0.0653226	0.0305328	-0.150682	-0.182378	0.496821	0.411982	0.373368	-0.132537
E6MV14	0.193839	0.252348	0.458456	0.509695	0.486777	0.11154	0.630831	0.39483	0.72982	-0.311508
E6MV19	-0.410397	-0.461267	-0.264617	0.138393	0.312233	-0.619757	-0.289735	0.164413	0.342314	0.136045
E6MV21	-0.542043	-0.126925	-0.247359	-0.184374	0.197644	0.181841	0.373972	0.429653	0.321931	-0.0162683
E6MV22	-0.413971	-0.222213	-0.549105	-0.360997	-0.799424	0.127454	0.0129093	0.612937	0.399719	0.435696
E6MV27	-0.834795	-0.285808	-0.105126	0.0081933	0.425994	-0.539435	-0.124054	-0.132781	0.0467275	-0.0716663
E6MV39	-0.397066	0.618697	-0.105042	0.18986	0.18438	0.0263891	0.181213	0.497339	0.565622	-0.382243
E6MV42	-0.534433	-0.00854295	-0.520833	-0.200365	-0.169851	0.00329328	0.247408	0.303955	0.433884	0.445707
E6MV52	-0.312722	-0.174	-0.0490595	-0.16139	0.182279	-0.0330343	0.42522	0.243207	0.401233	-0.159821
E6MV54	-0.929051	0.361498	0.532778	0.595291	0.481262	-0.419509	-0.539161	-0.869525	-0.0573859	-0.194764
E6MV56	-1.7299	0.211399	0.512436	0.386647	0.792848	-0.377869	-0.49003	-0.351232	-0.479113	-0.462732
E6MV58	-0.505899	-0.299138	0.207668	0.132222	0.287779	0.309248	0.101523	0.610792	0.229787	-0.24873
E6MV59	-1.1737	-0.573059	-0.259693	-0.908457	-0.378872	-1.12645	-0.206308	0.220215	0.541907	-0.00102188
E6MV61	0.884138	0.250356	-0.00225879	0.102011	0.293019	0.943903	0.581118	0.100876	0.218009	-2.26266
E6MV64	-0.136564	0.187208	-0.0463737	-0.0294891	-0.22336	-0.0226936	0.457955	0.603353	0.342519	0.128541
E6MV71	-0.76174	-0.150403	-0.101584	-0.144877	0.175964	-0.339106	-0.632267	-0.0492676	0.397448	0.628561
E6MV75	-0.407168	0.311392	0.305154	-0.0405322	0.333569	-0.00521322	0.0428134	0.275168	0.183481	0.315738
E6MV80	-0.0589011	-0.0529045	-0.0656028	-0.0542905	0.149167	0.140746	0.455953	0.799725	0.752821	-0.312798
E6MV81	-0.183923	0.0923158	-0.471041	-0.149954	0.700078	0.173273	1.14204	0.81942	0.932635	-0.0491792
E6MV82	-0.174077	-0.0569063	-0.0639775	-0.0349202	-0.0349956	0.204443	0.394382	0.39109	0.291073	-0.517885
E6MV92	-0.359391	-0.313847	-0.200223	-0.0776438	0.150819	-0.361249	0.0361268	0.0982388	0.119927	0.164101
E6MV94	-0.155285	-0.0356503	-0.233826	-0.0348703	0.123906	-0.121083	-0.0632353	0.322452	0.33232	-0.031969
E6MV95	-0.310017	0.0276513	-0.00504565	0.069775	0.266414	-0.215645	0.352446	0.430407	0.459313	-0.374697
E6MV96	-0.149502	-0.0984081	-0.175443	-0.0686229	0.0230898	-0.0300173	0.247012	0.323346	0.252858	-0.0904101
E6MV97	0.0955996	0.206397	0.190903	0.246782	0.419519	0.601997	0.37401	0.93893	0.575063	0.0376681
E6MV98	1.60244	0.409473	-0.160728	-0.125634	-0.00957149	1.66459	2.2918	1.00504	0.845919	0.120822
E6MV99	-0.0672169	0.0774496	-0.0792455	-0.483764	0.0981267	0.34429	0.552965	0.446715	0.817175	0.0288763
E6MVA0	0.000751031	-0.164849	-0.224479	-0.0474932	0.0360173	0.168684	0.482766	0.506042	0.447334	-0.232736
E6MVA7	-1.14747	-0.272353	-0.024602	-0.327576	0.0534522	-0.278791	-0.154683	0.630637	0.326095	0.440712
E6MVB0	-0.287883	0.151588	0.242925	0.280639	0.307766	-0.306254	-0.180949	-0.141678	-0.203235	-0.373927
E6MVB3	-0.168768	-0.226561	-0.109808	-0.0842939	0.07668	-0.716521	0.000724763	0.229474	0.368308	0.553119
E6MVB5	-1.82262	-0.0506149	-0.510732	-0.968814	-0.742455	-0.867108	0.313267	-0.711432	-0.903535	-1.26953
E6MVB6	0.46394	-0.105395	-0.173839	0.109295	0.0304588	1.24189	0.794683	0.342989	0.273539	-3.43539
E6MVB7	-1.0544	-0.0642191	0.173655	0.382494	0.444866	-1.49471	0.281857	1.06642	0.638074	-0.597361
E6MVC0	-0.946089	-0.0295703	0.108921	0.30682	0.341321	-0.668886	-0.409705	-0.141041	-0.272616	-0.0818872
E6MVC3	2.08304	-1.3464	-2.33166	-1.62207	-0.611765	2.18361	1.77704	0.337415	-0.529943	-3.18104
E6MVC7	-0.468497	-0.44243	-0.604287	-1.33325	-0.507008	0.208453	0.882927	1.05621	0.954885	-0.0558077
E6MVD1	0.114536	-0.440457	-0.355736	-0.847331	-1.11625	0.453128	0.931546	1.18019	1.11967	-0.208287
E6MVD2	0.042022	-0.228425	-0.762298	-0.642474	0.191059	-0.192434	0.748209	1.12058	0.704498	1.29112
E6MVD7	-0.997379	0.144287	0.596013	0.847572	0.953434	-1.75604	-1.73437	-1.2234	-0.920906	-1.2028
E6MVD9	-1.56429	0.675585	0.12257	1.03745	0.828287	-2.40804	-0.670147	-0.519171	-0.555635	0.276762
E6MVE7	-0.342915	-0.0539667	-0.0968143	-0.0410449	0.135549	-0.0680013	0.0751907	0.15819	0.18101	0.0329966
E6MVE8	-0.193553	0.0608395	-0.0204484	0.136131	-0.00252419	-0.0208004	0.163987	0.195502	0.270388	-0.33112
E6MVG3	-0.636358	0.141558	-0.197049	-2.02035	1.14666	2.04362	2.45951	0.0591635	-0.0308086	2.78337
E6MVH3	-0.831435	0.381333	0.157897	0.136012	-0.124658	-0.329043	-0.74384	-0.0299084	-0.0380977	0.432177
E6MVH5	-1.07301	0.377819	0.797301	0.595899	0.222773	-0.185997	-0.680127	-1.50809	0.785206	-0.142025
E6MVI1	-0.220881	0.0929033	0.367148	0.24193	0.369505	-0.779886	-0.750163	-0.364213	0.0993387	-0.189984
E6MVI3	-0.334497	0.12646	0.0193942	0.027499	-0.0288681	-0.58247	0.386284	0.537053	0.50551	-0.55349
E6MVI7	-0.684876	0.0258598	-0.205404	0.275976	0.543991	-0.0714483	-0.0368955	-0.105719	0.147565	-0.00128106
E6MVJ3	-0.267741	0.16111	0.619329	0.554107	0.381071	-0.0578589	-0.403994	0.231371	0.33462	-0.54761
E6MVK7	0.945558	0.606376	-0.103999	-0.52471	-2.77573	0.937207	0.838008	1.0517	0.736898	-1.3513
E6MVM8	-1.0345	-0.180736	-0.143797	-0.195203	-0.0550467	-0.323402	0.0866762	0.414701	0.557859	0.265132
E6MVN2	-0.787996	0.286015	0.390637	0.435402	0.52927	-0.147343	0.939766	-0.0426368	-0.106741	-0.769723
E6MVN5	-0.236897	-0.302814	-0.238627	0.0188603	0.33276	-0.751273	0.573035	0.522539	0.540141	0.601124
E6MVN9	-0.161643	0.155182	0.347672	0.419701	0.435646	-0.237778	-0.0102072	-0.000710023	0.0870259	-0.96264
E6MVP7	0.0254453	-0.405267	-0.50545	-0.456642	0.371696	1.85897	1.10704	-0.102029	-0.81397	-1.62949
E6MVQ1	-0.996095	-0.974894	-0.335525	-0.570579	-0.0389315	0.392361	0.574131	-0.475242	0.322457	0.890041
E6MVQ3	0.160949	-0.0802328	-0.318023	-0.442323	-0.463288	0.528258	0.526648	0.789506	0.567646	-0.565603
E6MVQ9	-0.105611	0.0908635	-0.0594605	0.0306452	0.0111693	0.148369	0.279589	0.355334	0.270912	-0.590708
E6MVR2	-1.06643	0.154308	0.202449	0.327613	0.501718	-1.07079	-0.162343	-0.0383595	0.275652	0.0662778
E6MVS0	-0.197086	-0.0649973	-0.0673905	-0.135068	-0.26967	-0.0302982	0.182807	0.45206	0.486505	-0.152028
E6MVS4	0.0664114	-0.428163	-0.371849	-0.531767	-0.102961	0.151167	0.199825	0.177492	0.246578	-0.326681
E6MVS8	0.0259594	-0.150644	-0.396783	-0.252671	-0.228634	0.0717602	0.550569	0.461557	0.341477	0.012297
E6MVT4	-1.26209	-0.203988	-0.0941164	0.213029	0.296647	-1.82605	-0.72795	0.324125	0.708931	0.457534
E6MVT5	-1.41299	-0.451147	0.214114	0.181511	0.261649	-0.734932	-0.536285	0.241549	0.554984	-0.0454353
E6MVU9	-0.173657	-0.0417034	-0.494263	-0.473833	-1.20855	0.676225	0.691983	0.839863	0.808793	-0.458668
E6MVV0	-0.85314	-0.474118	-0.0174935	-0.117042	-0.266729	0.336578	0.465315	0.660845	0.757121	-0.267804
E6MVW0	0.100732	-0.227124	-0.351332	-0.365577	-0.752908	0.669615	1.14732	0.955381	0.770465	-0.878554
E6MVW1	-1.24708	-0.373316	-0.171587	0.113608	-0.173447	-0.4908	0.277551	1.01456	0.714494	0.408702
E6MVW7	-0.604594	-0.0178001	0.0406388	-0.0304631	-0.272293	-5.05196	-0.173504	0.851766	0.779326	0.074616
E6MVW9	0.975544	0.37181	-0.0403952	0.0304831	-0.0296595	-0.323665	-0.225976	0.060622	-0.0909621	-0.406554
E6MVX0	0.237963	0.0448071	-0.0592407	-0.0510598	-0.311296	0.281132	0.452678	0.475407	0.429647	-0.643695
E6MVX2	-0.492715	-0.207287	-0.128466	-0.0563093	0.0368474	0.0823	0.209537	0.379529	0.31569	-0.197895
E6MVX3	-0.681574	-0.0696303	-0.157721	0.0676158	0.0504903	0.0237615	0.0890815	0.425368	0.515975	-0.554734
E6MVX7	-0.267981	0.211749	0.196219	0.261279	0.481714	-0.514497	-0.165115	-0.0499814	-0.107582	-0.664264
E6MVX8	-0.180337	0.0534366	0.0705131	0.133413	0.302415	-0.385474	0.142454	0.147598	-0.0500704	-0.528927
E6MVY0	-0.849678	0.422845	0.653707	0.787867	0.871593	-1.29601	-1.55702	-1.36464	-1.31695	-1.87623
E6MVY1	-0.668315	-0.0123767	0.09632	0.154041	0.268961	-0.254179	-0.130819	0.117509	0.103012	-0.0959008
E6MVY2	-0.613663	-0.206333	-0.0282389	0.120044	0.273347	-0.32256	-0.175312	-0.0334027	0.111561	0.236375
E6MVY3	-0.209216	0.0710893	0.222278	0.188285	0.316907	-0.2641	0.0258795	0.0597789	0.0409372	-0.37734
E6MVY5	-0.180653	0.226868	0.325477	0.324664	0.281724	-0.343856	-0.157728	-0.0394258	-0.100845	-0.977619
E6MVY6	-0.167961	0.273364	0.288014	0.369992	0.298778	-0.44769	-0.159949	-0.102609	-0.136596	-0.878818
E6MVZ0	-1.55447	-0.716424	-0.628596	-0.497878	-0.390244	0.45946	0.497435	0.437847	0.314078	-0.109732
E6MW15	0.115369	0.00305945	-0.604634	-0.867797	-0.668161	-4.19255	-0.0845017	1.08604	1.09777	0.221697
E6MW18	0.0250613	-0.228376	-0.506146	-0.47942	-0.473357	0.34031	0.627337	0.600111	0.432896	0.192985
E6MW21	-0.0153836	-0.241478	0.120592	-0.0937698	0.308147	0.606273	0.510523	0.395289	0.484279	-1.74571
E6MW24	-1.5774	-0.188123	0.0199892	0.233785	0.395604	-0.468539	-0.0161789	-0.146228	0.206287	0.0988518
E6MW31	-0.755777	-0.26443	-0.699139	0.108567	-0.0344655	-0.842892	0.0865024	-0.661834	-0.596671	-1.2254
E6MW32	-0.31721	-0.65936	0.417031	-0.0623157	-0.23802	-0.174529	-0.641575	0.393006	0.162587	-1.16197
E6MW33	-1.21868	0.247628	0.571545	0.633021	0.563808	-0.763712	-0.823953	-0.519427	-0.394426	-1.11343
E6MW35	-0.401728	-0.304817	-0.251183	-0.219321	-0.0297903	-0.168288	0.171634	0.276375	0.217656	0.363709
E6MW36	-0.597903	-0.120534	0.136987	-0.067612	-0.029833	-0.302619	0.232998	0.35774	0.537287	0.606006
E6MW37	-0.414052	-0.316997	-0.0503509	-0.112607	0.231679	0.171023	-0.163965	0.362856	0.465574	0.5233
E6MW39	0.210701	0.0241488	-0.0863073	-0.0342514	0.197809	0.414945	0.580911	0.579302	0.578224	-0.496558
E6MW41	-0.622807	-0.534781	-0.430551	-0.438447	-0.188147	-0.0240463	0.456908	0.646907	-0.198451	0.438077
E6MW48	-0.330605	-0.159214	-0.192945	-0.543977	-0.0249841	-0.0211555	0.53691	0.462637	0.504987	0.259349
E6MW49	-0.241444	0.0114576	0.111181	0.149986	0.224095	-0.462412	0.0113066	0.314173	0.183452	-0.329298
E6MW55	-0.617863	-0.31153	-0.239902	-0.197036	-0.00369909	-0.461415	-0.149545	0.335706	0.435075	0.24902
E6MW59	-0.305203	-0.287422	-0.304237	-0.514178	-0.0831889	-0.389057	0.267669	0.215941	0.713784	-0.185688
E6MW61	-0.853012	0.296579	0.523624	-0.37901	0.349984	-1.88553	-0.930641	-0.113495	0.169891	-0.124635
E6MW62	-0.286832	0.269058	0.390636	0.337859	0.519233	-0.77336	-0.365494	-0.407273	-0.320282	-0.426232
E6MW63	-0.799233	0.190537	0.537157	0.843508	0.862934	-0.865207	-0.254514	-0.554879	-1.04617	-0.224088
E6MW65	-1.82002	0.337261	0.763172	0.853009	0.907934	-0.903621	-1.3401	-1.46815	-1.30734	-1.74987
E6MW68	-0.204708	0.41319	0.181719	0.0605234	-1.41695	0.0669474	0.211753	0.73745	0.921517	-1.31714
E6MW69	-0.0826271	0.471978	0.191399	0.0242637	-1.2758	0.194796	0.118908	0.807355	0.968534	-0.935929
E6MW75	-0.308005	-0.117125	-0.259791	-0.135944	0.0469763	-0.0449791	0.353833	0.370261	0.265063	0.0619926
E6MW80	-0.133958	0.0740566	0.0250058	0.248218	0.0626212	0.273553	0.100168	0.528905	0.408945	-0.503094
E6MW81	-0.700692	0.00788453	-0.106319	-0.00539388	-0.0405003	0.0771495	-0.265332	0.235402	-0.0644916	0.0497275
E6MW82	-0.250238	0.425866	0.348342	0.101573	0.286154	-0.0915583	-0.0854737	-0.395306	-0.200728	-0.535477
E6MW90	-0.35145	-0.144814	-0.562972	-0.244892	-0.121644	-0.142076	0.382095	0.210963	0.197548	0.143306
E6MW94	-0.355498	0.0301414	-0.00484377	0.17159	0.172238	-0.266742	-0.116095	0.185032	0.321618	-0.282603
E6MWA4	-0.369803	-0.151009	-0.193428	0.0768152	0.128069	-0.229691	-0.116505	-0.124938	-0.0270705	0.173898
E6MWA6	-0.370545	0.0871381	0.0585179	0.0974716	0.113549	-0.0954738	0.201259	0.405884	0.360266	-0.134581
E6MWA7	0.159357	0.0244468	0.0065627	-0.0347125	-0.488932	0.320581	0.783387	0.573153	0.497296	-1.34636
E6MWA8	-2.25074	-0.0692634	-0.620448	-0.221841	0.0331706	0.532872	0.474286	0.111647	0.190582	1.14751
E6MWD5	-0.062337	-0.392398	0.217698	0.300841	0.589804	-0.424372	0.0287643	1.35958	0.396763	-0.823538
E6MWG4	-0.212043	0.319676	0.289268	0.566844	0.530569	-1.06319	-0.369135	-0.180301	-0.248163	-0.302374
E6MWG8	-0.246289	0.105226	0.242093	0.347088	0.523235	-0.261412	-0.296316	-0.327403	-0.473042	-0.612392
E6MWH2	-0.0838506	0.21547	0.185258	0.178437	-0.386385	-0.102014	0.0997773	0.134981	-0.0114411	-0.583585
E6MWH9	-0.00666473	-0.145018	0.0216223	0.156489	0.339938	-0.831916	-0.258693	-0.0262452	0.0684447	-0.519369
E6MWI9	-0.485778	-0.261578	-0.260623	-0.166247	0.919916	-0.584349	-0.442438	-0.091538	-0.190527	0.277904
E6MWJ3	-0.212265	-0.000293769	0.0905724	0.0926904	0.286797	0.382658	0.125909	0.0369617	-0.0926766	-0.305973
E6MWJ4	-0.0106841	0.0235116	-0.186477	0.093792	-0.0159084	-0.474419	0.330123	0.243991	0.160284	-0.0481577
E6MWK5	-0.260138	-0.0774174	0.0816105	0.165748	-0.0761982	-0.103193	-0.0545693	0.336172	0.325001	-0.27453
E6MWK6	-0.378388	0.123232	0.202872	0.0839367	-0.211514	-0.0704885	-0.0016115	0.249423	0.322849	-0.301972
E6MWK7	-0.318228	-0.0254302	-0.0720928	-0.0583999	-0.32366	0.419487	0.22462	0.40766	0.35879	0.0948819
E6MWK8	-0.656411	-0.5956	-0.170473	0.15965	0.452219	-0.21141	-0.635376	0.0383646	0.0323113	0.0428558
E6MWL2	-1.23562	-0.38216	-0.468258	-0.340866	0.291986	-0.133223	0.591496	0.46803	0.55286	0.306881
E6MWL8	-0.560924	0.144915	0.43153	0.520512	-0.298811	-0.0581585	-0.0623433	0.571942	0.558411	-1.73935
E6MWM0	-0.936027	-0.336751	-0.534653	-0.17375	-0.114369	-0.220506	0.546196	0.443145	0.409227	0.39694
E6MWM8	-0.637641	-1.05646	-2.12031	-1.82029	-3.18949	1.04211	1.55329	0.761449	0.337417	-0.740173
E6MWN1	-0.306253	-0.13147	-0.283556	-0.127586	-0.104556	0.361718	0.509468	0.752648	0.545762	0.00864273
E6MWN2	-6.10289	-6.84189	-6.84828	-7.024	-7.2689	1.66522	2.08851	2.08865	1.84679	-0.947102
E6MWN3	-6.10289	-6.84189	-6.84828	-7.024	-7.2689	1.2372	1.65614	1.67002	1.54351	1.22527
E6MWN4	-2.98774	-6.65957	-6.26083	-6.54578	-5.35539	1.30201	1.66459	1.59666	1.60875	1.06666
E6MWN5	-6.16843	-6.84189	-6.84828	-7.024	-7.2689	1.36189	1.44125	1.56096	1.565	1.39829
E6MWP1	-0.41513	-0.659003	-0.738502	-0.634595	-0.476193	0.916964	0.654509	0.767836	0.720436	0.224203
E6MWP6	-0.55492	-0.374619	-0.338389	-0.195982	-0.186504	0.249209	0.422274	0.465087	0.365854	0.284635
E6MWQ0	-0.500695	-0.405225	-0.129707	0.0571115	0.448367	0.156877	0.362918	-0.191097	-0.0045205	-0.401169
E6MWQ1	-0.0622191	-0.259898	0.0251248	0.133093	0.273718	0.364699	0.41108	0.23668	0.0832754	-0.868435
E6MWQ9	-0.535087	-0.0231573	-0.215202	-0.390581	-1.87026	0.581143	0.941103	1.43139	0.996457	-0.89276
E6MWR2	-0.740722	-0.0916106	0.212429	0.339831	0.504426	-0.155785	-0.170223	-0.158617	-0.149703	0.0485072
E6MWS5	-0.281391	-0.399197	-0.657858	-0.500705	-0.196439	0.367469	0.614128	0.570346	0.533378	0.0605285
E6MWS7	-0.306262	-0.112472	-0.0141963	0.0772893	-0.11946	0.142197	0.293497	0.310654	0.371191	-0.532699
E6MWS8	-0.414466	-0.804692	-1.48364	-1.60004	-0.827847	0.358514	0.667534	0.855251	0.902422	0.725691
E6MWT2	-1.68404	-0.230194	-0.228678	-0.270063	0.0249653	-0.0292827	0.58388	0.712484	0.713568	0.785826
E6MWT7	-0.835445	-0.720885	-0.809122	-0.888634	-0.914117	0.26231	0.872635	0.889772	0.730901	0.558284
E6MWT9	-0.443258	-0.895545	-0.598644	-0.279074	-0.0257219	0.558677	0.757396	0.851932	0.680683	0.0616448
E6MWU6	-1.15118	-0.140076	-0.136989	0.0707942	-0.142101	0.403434	0.441968	0.834507	0.721881	-0.62313
E6MWV5	-0.165488	0.603495	0.715564	0.515489	0.520473	-0.956034	-1.20506	0.111704	-0.109717	-0.112147
E6MWV7	0.13955	-0.0514782	-0.435353	-0.289757	0.0241486	-0.0955903	0.762986	0.504172	0.461227	-0.842536
E6MWV8	0.0171416	-0.184349	-0.251951	-0.286566	-0.0518027	0.224038	0.394727	0.455515	0.393938	-0.263423
E6MWV9	0.114319	-0.127909	-0.287487	-0.25425	-0.0416332	0.2373	0.570993	0.577207	0.398424	-0.188834
E6MWW5	0.049581	0.214291	0.0948942	0.152669	-0.221296	0.0579756	0.22267	0.3281	0.239291	-0.893397
E6MWX1	-0.00235381	0.531785	0.351853	0.218381	0.406946	-0.69205	-0.361656	-0.00595767	-0.110411	-0.712065
E6MWX2	0.0067334	0.0518411	0.247512	0.329472	0.706885	-0.610648	-0.149546	-0.00562345	0.0811211	-0.348705
E6MWY7	-1.03446	0.152874	0.298949	0.170955	0.562876	-0.245016	-0.291454	-0.388133	-0.365317	-0.154178
E6MWZ7	-0.535698	-0.0650542	0.307368	0.0970718	-0.00700255	0.0686565	0.263216	0.682279	0.566817	0.418723
E6MX11	0.0347862	0.0156786	0.00565985	0.0297783	0.0888809	-0.59872	-0.0614408	0.263589	0.024877	-0.414691
E6MX14	-0.23403	-0.0237905	-0.307644	0.15225	0.19599	-1.57138	-0.583123	0.0670193	0.0161601	-0.258409
E6MX18	-0.712457	-0.441834	-0.276686	-0.214403	-0.194175	0.54753	0.529864	0.520349	0.454688	0.0905346
E6MX21	-0.137097	0.116823	0.124682	0.17327	0.404525	-0.179723	-0.0604162	-0.0177845	0.0963982	-0.178833
E6MX24	-0.137728	0.852354	0.427728	0.504585	0.352561	-0.134552	-0.414519	-0.338682	-0.33345	-1.02956
E6MX25	0.511469	0.403383	0.745309	0.899064	0.328014	0.549607	0.266827	0.0439385	0.0895763	-2.28162
E6MX31	0.0257998	0.19373	0.24492	0.227145	0.108743	-0.207808	-0.148509	-0.215503	-0.056629	-0.677787
E6MX38	0.207734	0.513803	0.172327	0.328935	0.307921	-0.841286	-0.117108	-0.176264	-0.175933	-0.69311
E6MX42	-0.446779	-0.199273	-0.308062	-0.234612	-0.139489	-0.757951	-0.296794	-0.0760357	0.083816	0.260505
E6MX44	-0.134295	0.00552152	1.05814	0.487699	0.626329	-0.752313	-0.164827	0.502197	0.132559	0.675963
E6MX45	0.257028	0.316409	0.282499	0.0234691	0.394337	-0.234649	0.585688	0.310048	0.665494	-0.327251
E6MX50	-2.10483	-0.505299	-0.55592	0.0915156	0.489429	-1.2711	-0.145303	-0.795961	0.212755	0.800239
E6MX65	-0.72037	0.0578743	-0.00399596	-0.552232	0.219183	-0.882591	-0.026462	0.178866	0.234529	0.319205
E6MX66	-0.484982	-0.104358	-0.406612	-0.385697	0.0266867	-1.10522	-0.434189	-0.166763	0.256812	-0.114499
E6MX68	-0.223076	0.058088	-0.0112973	-0.073623	0.159746	-0.115761	0.134694	0.217287	0.353954	0.353514
E6MX69	-0.157412	0.0905837	0.10074	0.185426	0.205498	-0.259089	0.0892039	0.14204	0.192413	-0.090646
E6MX74	0.578006	0.831706	0.688345	0.844711	0.986437	-4.13711	-3.9164	-4.89193	-3.76582	-4.7726
E6MX78	0.493507	0.732596	0.13282	0.838567	0.174827	-5.68774	-6.18074	-2.97672	-3.66995	-2.77276
E6MX79	0.461987	1.07513	0.804605	1.16925	1.08067	-5.68774	-6.1295	-5.23831	-4.18454	-7.33025
E6MX92	0.0769725	0.36791	-0.0505742	0.0304742	-0.0183994	0.408665	0.408412	0.862414	0.337176	-0.587392
E6MX96	0.0461401	0.227009	0.363948	0.15324	-0.0507604	-0.685301	0.343633	0.690664	0.241179	-1.97593
E6MXA2	0.704955	0.859777	0.567004	0.640714	0.167051	-0.0745501	0.360439	0.220933	0.99506	-1.36852
E6MXB0	-0.245323	0.392509	0.484022	0.531942	0.45927	-0.685102	-0.580073	-0.497106	-0.487851	-1.14428
E6MXB1	-0.00568426	0.0472878	0.0314035	0.0696926	0.176889	-0.377871	-0.00838943	-0.0103352	0.0104088	0.0431551
E6MXB2	-0.544082	-0.187357	0.514006	0.742462	0.528917	0.312262	0.415015	0.627658	0.338922	-1.04483
E6MXB4	0.626319	0.403451	-0.439176	0.242395	0.173698	-0.816605	-0.448571	0.0708364	-0.163192	-1.21959
E6MXB8	-0.0416738	0.361284	0.198588	0.306115	0.42672	-0.369067	0.282952	0.120991	0.374952	-0.160747
E6MXB9	-0.141283	0.0508821	-0.034698	0.03749	0.105794	-0.31372	0.0958292	0.166638	0.110844	-0.10819
E6MXC5	-2.55645	0.0665311	-0.730282	0.645548	0.146436	-3.1507	-1.56139	-0.812039	-1.1934	-1.67569
E6MXC9	-0.641041	-0.212083	0.612204	0.550497	0.701618	-5.68774	0.535811	-0.185677	0.18751	0.116775
E6MXD3	0.684199	0.606961	0.306184	0.45213	-0.23916	-0.358831	0.185546	0.636397	0.465936	-1.82787
E6MXD4	0.0788328	0.214181	0.0741534	0.0892335	-0.652941	-0.429702	-0.0774235	0.381203	0.210088	-1.80313
E6MXE6	0.387502	0.304713	0.198356	0.178924	0.0417383	-0.0798312	0.0520342	-0.121746	-0.200022	-0.836706
E6MXF3	0.114769	0.195452	0.0934976	0.286798	-0.182968	-0.405051	-0.225126	0.11928	-0.057184	-0.491534
E6MXF6	-0.639884	0.0553927	0.283151	0.278451	0.1917	-0.085389	-0.0467219	0.0637027	0.142221	-0.636423
E6MXF8	-1.40743	-0.566485	-0.103123	0.150009	-0.0918452	0.249601	0.161119	0.256729	0.43397	-0.0183906
E6MXG0	-0.95342	0.431839	0.632296	0.575897	0.134124	-0.267189	0.422952	0.105448	0.0991466	-2.01605
E6MXG1	-1.40107	-0.222014	-0.0152545	0.402954	0.550226	-0.239662	-0.748257	0.194652	0.279421	-0.48378
E6MXG5	-6.10289	-0.388039	0.374792	0.329021	0.506093	0.286948	-0.114662	0.341986	0.240214	0.400859
E6MXG6	-1.29226	-0.12847	0.0605481	0.250201	0.420964	-0.275762	-0.190024	0.135948	0.506079	-0.417952
E6MXH2	-0.899491	-0.39233	0.1441	0.168748	0.417525	0.559035	0.708197	0.827013	0.719045	0.737279
E6MXH4	-0.318973	0.0975442	0.350309	0.230023	0.463969	-0.219836	-0.368158	-0.172864	0.314507	0.323381
E6MXH5	-1.1508	-0.170547	0.06047	0.0967305	0.428918	-1.53386	-0.784103	-0.382079	0.447759	0.648421
E6MXH7	-0.700264	0.797291	0.632091	0.567481	0.623349	-1.4058	-1.17694	-1.05858	-0.866473	-1.35372
E6MXI0	0.59245	0.01233	0.114773	0.194759	0.131859	0.255636	0.76153	0.673372	0.851103	-0.0385163
E6MXI1	-1.46643	-0.11651	-0.279643	-0.231652	0.449525	-1.49175	0.936741	0.261406	0.383941	0.532106
E6MXJ0	-0.51776	0.0403252	0.073266	0.170141	0.181601	0.0580304	0.0442273	0.100055	0.0462716	-0.130196
E6MXJ6	0.351712	0.224444	0.0833752	0.0970063	0.115612	-0.31035	-0.0265751	-0.00820486	-0.177581	-0.48006
E6MXJ9	-0.846337	-0.150428	-0.101442	-0.478701	0.722513	-1.19244	-0.264148	-0.126925	0.158054	0.11085
E6MXK2	-0.0730581	0.0882161	-0.0322406	0.0321174	-0.00151655	-0.0136276	0.193082	0.205005	0.191152	-0.465673
E6MXK5	0.0712039	-0.719236	-1.37898	0.0179298	-1.0577	-0.806261	0.0930862	0.134988	-0.241512	-1.68361
E6MXL3	0.0169348	-0.0586971	-0.170621	-0.0213695	-0.0122945	-0.338274	0.0999047	0.22212	0.309628	0.243054
E6MXL4	-0.124082	-0.178471	-0.129691	-0.120533	-0.0401941	-0.234804	0.109466	0.394698	0.314115	0.156229
E6MXL5	0.0559907	-0.0862514	-0.328864	-0.233371	-0.18365	-0.35817	-0.0397666	0.396267	0.541541	0.304009
E6MXL6	-0.252703	0.00112537	0.10521	0.145737	0.375137	-0.440824	0.033641	0.14794	0.325898	-0.0883114
E6MXL7	-1.02272	0.115214	0.359478	0.481473	0.547395	-1.14117	-0.3865	0.227702	-0.287003	-0.286538
E6MXM1	-0.464956	0.231063	0.499754	0.606739	0.089703	-0.315035	-0.181407	0.0541088	0.110569	-2.06676
E6MXN6	-0.304705	-0.623158	-0.630103	-0.66497	-0.547793	0.0235571	0.547528	0.767957	0.700523	0.339635
E6MXN8	-1.19706	0.0166962	-0.413769	0.962983	-0.22874	-0.0853263	0.0284246	0.932827	0.972437	-0.153919
E6MXP2	-0.943801	-0.0636301	0.150099	0.496601	1.03856	-1.23691	-1.04623	-0.337432	-0.48542	-0.661285
E6MXQ6	-0.00783785	0.22846	-0.118278	-0.125871	0.139777	-0.0497542	0.981438	0.92315	0.543687	-0.173073
E6MXQ7	-0.353969	0.0234674	-0.197875	0.128067	0.326332	-0.423468	0.0297629	0.0402664	0.0469303	0.180706
E6MXR0	-0.148748	0.115062	0.0825077	0.203557	-0.199367	0.264524	0.461381	0.394973	0.274589	-1.01945
E6MXR9	-3.09017	-0.341527	-0.0584056	0.195533	0.325989	-0.713089	0.340212	0.518179	0.735564	-0.341996
E6MXS4	-0.400232	0.127527	0.0750726	0.0892954	0.309622	-0.297775	-0.00247697	0.176811	0.411575	-0.0482819
E6MXS6	-0.858093	0.282055	0.316016	0.180047	0.648028	-0.365727	-0.379941	-0.122325	-0.0931937	-0.572978
E6MXS7	-0.782042	0.209915	0.291412	0.307931	0.184731	0.148672	0.104757	-0.0604477	-0.0340293	-0.955346
E6MXT3	-0.421061	0.5192	0.517661	0.382146	0.102198	-0.429139	0.114366	0.304223	0.224482	-1.02627
E6MXT4	-0.460982	0.747686	0.544274	0.470509	-0.157016	-0.307978	-0.39537	-0.429789	-0.399296	-0.779619
E6MXT5	0.221602	0.806275	0.527395	0.352968	-0.26615	-0.284505	0.116012	0.393111	-0.369181	-4.67751
E6MXT6	-0.696346	-0.360267	-0.394653	-0.339591	-0.262805	0.17156	0.655157	0.939851	0.995778	0.049265
E6MXU4	-0.2336	0.0938171	0.0958261	0.0787621	-0.258071	0.250741	0.5135	0.533987	0.495741	-1.05729
E6MXU6	-0.749809	0.429111	0.365835	0.427363	0.517913	-0.173702	-0.0793431	0.0757207	-0.0303791	-1.00584
E6MXU8	-2.03134	1.09971	0.890901	1.16623	1.24334	-3.75018	-6.11265	-6.24201	-6.35634	-4.21788
E6MXV4	-0.347646	-0.273025	-0.10632	-0.0108852	-0.254886	0.215215	0.721638	0.803416	0.716676	-0.0339202
E6MXV7	-0.705395	0.210185	0.56677	0.534022	0.378464	-0.289283	-0.342019	-0.181403	-0.301282	-0.789236
E6MXW4	0.212063	0.129657	-0.299242	-0.108466	-0.537661	0.0466919	0.59895	0.78115	0.710223	-0.855594
E6MXW7	0.419867	-0.0537303	-0.445272	-0.349152	-0.961	0.5786	0.980732	1.0648	0.806618	-1.09187
E6MXX1	1.01819	1.03021	0.872976	0.152494	0.348327	0.234162	0.670966	0.962097	0.473378	-1.81081
E6MXX2	-0.193968	0.188254	0.230256	0.147585	-0.215214	-0.215381	0.127268	0.517189	0.3986	-0.400365
E6MXX3	0.0310678	0.392837	0.169382	0.211132	-0.196736	-0.0278289	0.400995	0.552119	0.275386	-1.66375
E6MXX4	-0.422568	0.101874	-0.55065	0.758802	0.217431	0.354809	1.31281	0.461031	0.405596	-0.429738
E6MXY0	-0.151003	0.0215365	-0.781457	-0.330229	0.472509	0.0746717	1.20419	1.05763	1.75599	-0.459372
E6MXY4	-0.445538	-0.243691	-0.156188	-0.165216	0.156674	-0.106224	0.0791598	0.164076	0.15557	0.0313911
E6MXZ9	-0.227	0.654379	-0.291653	-1.60865	2.51188	-0.273685	0.133828	0.523931	2.62305	-0.265866
E6MY03	-0.283092	0.041375	-0.0573861	-0.04563	0.00508035	0.0915835	0.360806	0.418175	0.442322	-0.513473
E6MY04	-1.98954	0.599812	0.0202337	0.335094	0.310443	-0.706729	-0.560922	-0.457228	-3.12117	-1.62676
E6MY08	-0.185771	0.0447669	-0.0153138	-0.0620545	-0.183234	0.156254	0.401224	0.407412	0.32874	-0.660602
E6MY09	-0.584968	-0.29578	-0.351938	-0.187618	-0.275042	-0.309091	0.16963	0.403874	0.417906	0.767481
E6MY22	0.0175289	0.187915	0.0642241	0.0664174	-0.0956664	0.103461	0.217916	0.204344	0.0310741	-0.59906
E6MY26	-0.642567	0.0421015	-0.227965	0.403197	0.371615	0.0953073	-0.0431863	0.38651	0.215866	-0.296658
E6MY27	-1.56289	-0.416606	-0.146217	0.109013	0.509025	-0.10101	-0.109275	-0.100518	0.0469819	0.223383
E6MY28	-0.0970788	0.175843	0.00351822	-0.0222453	0.0539601	-0.29173	0.0777498	0.279441	0.200709	-0.407168
E6MY30	-1.61244	0.501244	0.784442	0.890103	-0.279361	-3.62716	-0.944181	0.528864	0.586984	-1.80967
E6MY31	-1.92442	-0.510268	0.796442	1.38782	1.36751	-2.38372	-2.32007	-1.90163	-1.35401	-1.29672
E6MY46	-0.701151	0.225823	0.481117	0.549605	0.305389	0.0337194	-0.39857	-0.203201	-0.227609	-0.677232
E6MY47	-0.382274	0.0263977	0.358685	0.583411	0.851311	-0.767241	-0.644095	-0.324338	-1.37933	-1.4393
E6MY51	-0.351405	0.0137302	0.0273329	0.158257	-0.287378	-2.18328	-0.361174	0.672029	0.68905	0.153987
E6MY57	-0.0914545	0.165125	0.201219	0.0584644	0.00790657	-0.133227	0.388721	0.331271	0.2493	-0.956605
E6MY60	-0.182904	-0.120562	-0.117803	-0.138777	0.0149928	-0.053953	0.291398	0.354909	0.386436	-0.127847
E6MY61	-0.204088	-0.124227	-0.0799857	-0.0223511	0.0190943	0.06592	0.491461	0.405493	0.484394	-0.252903
E6MY66	-0.412171	-0.442669	-0.458831	-0.5578	-0.55015	0.764275	0.947831	0.725585	0.630024	-0.140611
E6MY71	-0.542204	0.0171116	0.25194	0.521651	0.28698	-0.520823	0.201605	0.453702	0.174651	-0.339494
E6MY74	0.047233	0.44748	0.261814	0.146464	-0.350795	-0.164789	0.0197718	0.307973	0.269608	-0.341442
E6MY78	-0.213298	0.108917	-0.268585	-0.633927	0.00446564	-1.11175	0.564162	0.750205	0.4982	-1.8025
E6MY79	-0.10926	-0.0230228	0.0222639	-0.022582	0.193323	-0.127702	-0.0365013	0.137696	0.0652624	-0.57523
E6MY80	-0.888623	-0.386251	-0.199046	-1.4606	-0.434334	-0.643601	1.09294	0.945781	0.40337	-0.717311
E6MY84	0.191108	-0.100712	0.332491	0.409257	0.183862	-0.339143	0.78372	0.611258	0.314508	-0.311277
E6MY93	-0.301363	-0.190629	0.204376	0.325696	0.318772	-0.654158	0.0412803	0.0428299	0.247267	0.134133
E6MY94	-0.299804	0.0628441	0.158226	0.141947	0.141592	0.0407719	0.230827	0.442065	0.305466	-0.584509
E6MY98	-0.849939	-0.102704	-0.222074	-0.32762	0.536254	0.732983	0.295831	0.131162	0.082236	0.60156
E6MY99	-0.120124	0.0846479	0.185156	0.264259	0.112539	-0.0747555	0.153121	0.129042	0.244197	-1.04022
E6MYA1	-0.37769	-0.0411309	-0.091751	-0.0852608	0.239397	-0.283705	0.318831	0.0883873	0.475825	0.229021
E6MYA5	-0.520714	0.331614	0.381424	0.244259	0.187349	-0.325703	-0.0511155	0.108274	-0.11899	-0.49183
E6MYC5	-0.030724	-0.00375424	-0.115981	0.0324571	0.0799562	0.130421	-0.163604	0.786054	0.245916	-0.426278
E6MYD7	-0.157984	0.318791	0.893114	0.855963	0.663126	-0.036747	0.493279	-0.0599071	0.0788488	-0.255217
E6MYD9	-0.482633	-0.112777	-0.174543	0.0225784	0.0651956	0.295539	0.109654	0.178772	0.18498	-0.356321
E6MYE0	0.357158	0.770488	0.563428	0.380374	-0.351235	0.818862	2.2982	1.05607	0.846084	-5.42395
E6MYE6	-0.396134	0.16397	0.355323	0.482111	0.338483	-0.420373	-0.329629	-0.256076	-0.00271972	-0.462073
E6MYE9	-0.365604	-0.211156	-0.319743	-0.263512	-0.180099	0.0949158	0.614317	0.562493	0.356524	-0.267578
E6MYF5	0.0794031	-0.239126	-0.256094	-0.240424	-0.0858533	-0.0705531	0.398777	0.317461	0.234755	-0.118127
E6MYF8	0.661797	0.209764	0.182612	0.50013	0.334626	0.336207	0.375098	0.155349	0.207344	-2.50151
E6MYF9	-0.230789	-0.229215	-0.406863	-0.287982	-0.0158542	0.14739	0.521433	0.59861	0.549491	0.273597
E6MYG0	-0.141902	-0.251669	-0.169759	-0.259281	-0.111267	0.0424921	0.42895	0.601371	0.396669	0.0238615
E6MYG1	-0.202921	-0.300342	-0.280021	-0.250169	-0.171345	0.0303452	0.398493	0.497203	0.396502	-0.00377006
E6MYG2	-0.0838803	-0.306605	-0.234932	-0.214303	-0.2402	0.0411086	0.641181	0.598394	0.48868	-0.069869
E6MYG7	-0.337319	-0.0503876	0.0648077	0.121334	0.286808	-0.177514	0.348297	0.464329	0.190301	-0.404301
E6MYJ4	0.040528	0.107465	-0.0121905	0.0644717	0.0107332	0.303826	0.540682	0.372104	0.0672383	-0.795738
E6MYJ7	0.193384	0.106498	-0.155005	-0.392375	-0.500045	-0.171078	0.306731	0.487754	0.445793	-0.449301
E6MYK2	0.0794383	-0.279029	-0.274072	-0.385707	-0.328572	0.205449	0.443314	0.534707	0.517657	-0.0818268
E6MYK3	0.138839	0.0384111	-0.00494863	-0.0100362	-0.0606892	-0.218935	0.135204	0.227969	0.0334988	-0.487075
E6MYK7	-0.655481	-0.639647	-0.434698	-0.31586	-0.0134186	0.0527571	0.755564	0.598737	0.584791	0.40622
E6MYL0	-0.476474	-0.524143	-0.399431	0.0147153	0.41949	0.174909	-0.069723	0.259729	0.423553	0.403028
E6MYL1	-1.24639	-0.366056	-0.430924	-0.0316377	0.536854	-0.509158	-0.694465	0.551206	0.406191	1.27878
E6MYM2	0.467053	0.0103351	-0.187872	0.0990844	-0.158575	-0.131516	0.4022	0.503781	0.120489	-0.288733
E6MYM7	0.151726	0.122233	-0.411111	0.296963	-0.515751	-5.54654	-0.339926	-0.0236363	0.285651	0.0996202
E6MYP1	-1.5984	-0.698494	-0.248512	-0.413899	0.0221016	0.494629	0.33381	0.475119	0.414198	0.0599954
E6MYP4	0.414376	-0.0256516	-0.253336	-0.239905	-0.411337	0.565802	0.407505	0.363445	0.500819	-0.204914
E6MYP5	-0.220776	-1.05058	-0.83805	-0.145458	-0.503864	0.683353	0.974579	-0.0910843	-0.104393	-6.63622
E6MYP7	-0.208902	-0.080276	0.115538	0.144476	0.115853	-0.172654	-0.491283	0.135833	0.188012	-0.309845
E6MYP8	0.184188	-0.0833508	-0.323435	-0.341919	-0.479495	0.472667	0.698899	0.6559	0.579247	-0.411073
E6MYP9	0.094467	-0.267986	-0.435191	-0.451536	-0.394215	0.273307	0.366829	0.601043	0.466013	0.0959654
E6MYQ1	0.942611	-0.870424	0.341716	0.427085	0.294614	-2.0066	0.0743668	-0.338142	-0.395354	-0.627006
E6MYQ4	0.190371	0.138191	0.0441279	0.168469	0.332463	-0.211707	-0.105319	-0.120807	-0.334865	-0.521731
E6MYQ7	0.0215225	0.0793016	0.0299015	-0.0225623	0.0747605	-0.058559	0.364741	0.24264	-0.0135773	-0.257683
E6MYR0	0.0661777	0.408548	0.358899	0.397065	0.438636	-0.442429	-0.225325	-0.264965	-0.302365	-1.16382
E6MYR1	0.0095891	0.0846837	-0.307545	0.175302	0.245086	-0.55415	0.133358	0.164194	0.0516862	-0.710905
E6MYR2	-0.225904	0.287835	0.270065	0.31098	0.148545	-0.604214	-0.282736	0.0874366	0.390257	-0.680277
E6MYR6	-0.0260474	0.29911	0.357561	0.562623	-0.0143363	0.0220399	0.123452	-0.174565	-0.205683	-1.46061
E6MYR8	-0.137007	0.14396	0.152709	0.106935	0.105415	-0.535268	-0.264144	-0.0335379	-0.0707399	-0.0738746
E6MYS0	-0.167389	0.425512	0.267671	0.342467	0.1225	0.338402	0.149795	0.106786	0.280298	-0.758752
E6MYS2	0.12589	0.637732	0.328597	0.0628314	-0.924226	0.799077	0.462844	0.349616	0.318951	-1.33474
E6MYS3	-0.147755	0.410512	-0.0428364	-0.0130465	-0.406978	0.560767	0.445522	0.676536	0.692738	-2.08331
E6MYS9	-0.479562	0.298342	0.379265	0.452131	0.0757108	-0.374814	-0.2213	0.246493	0.196351	-1.0891
E6MYT3	-0.19134	0.293945	0.0141315	-0.00187578	-0.33361	-0.35721	-0.267709	-0.339996	0.241887	-0.338757
E6MYT4	-0.198257	0.46738	0.0129619	0.658131	0.309012	-1.74072	0.590393	0.744408	0.318441	0.312248
E6MYU0	0.062968	0.354477	0.538671	0.440205	0.389171	-0.78351	-0.407395	-0.280264	-0.197255	-0.657489
E6MYU8	-1.04098	-0.295237	-0.0905481	0.0207105	0.159461	0.200749	0.224047	0.333194	-0.172454	0.0396059
E6MYV0	-0.912646	-0.143866	-0.0186685	0.0652531	0.233175	0.195249	-0.0738633	0.298022	0.192124	-0.063491
E6MYV4	0.0549508	-0.0988548	-0.243044	-0.188083	-0.23033	0.127922	0.554999	0.506789	0.425393	-0.573318
E6MYX6	-0.576714	-0.306808	-0.354473	-0.0916493	0.0171277	0.0971766	0.0646956	0.17352	0.219841	-0.412334
E6MYY1	-0.846476	-0.661434	-0.490091	-0.613649	0.0596719	0.141954	0.937352	0.939739	0.705387	0.498481
E6MYY3	-0.00328264	-0.882537	-0.720236	-0.979979	-1.54185	0.743686	0.751822	1.11092	0.74837	0.844355
E6MYY5	0.261251	-0.83729	-0.87868	-7.01146	-2.0142	-0.650205	0.869412	0.590773	0.486737	0.643386
E6MYZ5	-2.93958	-0.563242	-0.476061	-0.452703	-0.655369	-5.68774	-0.370794	1.3253	1.3559	0.673354
E6MYZ9	-0.851395	-0.212986	-0.0404196	-0.121558	0.154762	-0.409976	-0.454366	0.0694401	0.280533	0.227839
E6MZ14	-2.54397	1.33046	-1.79805	-1.17649	2.06055	-5.68774	-1.41152	-0.172465	1.16043	-2.44306
E6MZ26	-0.287838	-0.0702583	0.0647682	-0.0851913	-0.382514	-0.243572	0.840898	0.777049	0.413557	-0.237342
E6MZ27	0.107899	0.284357	0.00439733	0.177763	0.398183	-0.400339	0.0402758	0.339668	0.360521	0.410458
E6MZ30	-0.962836	-0.278373	-0.447488	-0.141402	-0.2778	-0.0514535	0.252759	0.628469	0.442515	-0.313433
E6MZ32	-0.224937	-0.220783	-0.352088	-0.313353	-0.263899	0.626734	0.671407	0.568112	0.451697	-0.145642
[truncated: 179 more rows]
